# Supplementary material for: Cellular Interaction Analysis Characterizing Immunosuppressive Microenvironment Functions in MM Tumorigenesis From Precursor Stages
Source: Front Genet. 2022 Mar 23;13:844604. doi: 10.3389/fgene.2022.844604 (PMC8984155; doi:10.3389/fgene.2022.844604)
Supplement: Supplementary file 2 [file DataSheet2.xlsx]

## Sheet: Table S1
Supplementary Table 1. Potential cell markers for cell type annotation.
Cluster	Gene	P_val	Avg_log2FC	Pct.1	Pct.2	P_val_adj
0	LTB	0	1.78043	0.835	0.28	0
0	IL7R	0	1.50113	0.568	0.131	0
0	CD3E	0	0.993764	0.573	0.204	0
0	CD27	0	0.970963	0.315	0.084	0
0	CD3D	0	0.819241	0.638	0.24	0
0	CD3G	3.21625e-304	0.784342	0.326	0.113	5.78411e-300
0	CD40LG	7.37284e-145	0.447237	0.103	0.025	1.32593e-140
0	CD2	1.04207e-136	0.395379	0.381	0.201	1.87405e-132
0	SELL	1.04459e-70	0.383726	0.39	0.269	1.8786e-66
1	S100A8	0	4.66035	0.977	0.228	0
1	S100A12	0	4.0032	0.798	0.048	0
1	LYZ	0	3.77009	0.992	0.193	0
1	MNDA	0	3.2443	0.859	0.079	0
1	CD14	0	2.6215	0.59	0.024	0
1	HLA-DRA	0	1.66557	0.862	0.317	0
1	CD68	0	1.32631	0.366	0.052	0
1	ITGAM	0	1.16704	0.291	0.039	0
1	CD163	0	0.767444	0.147	0.006	0
1	CD86	3.01731e-302	0.790063	0.19	0.039	5.42632e-298
1	CD33	7.85761e-279	0.643409	0.14	0.022	1.41311e-274
1	CD4	1.3025e-275	0.851014	0.239	0.067	2.34241e-271
1	ITGB2	4.8219e-250	0.775706	0.557	0.297	8.67171e-246
1	PECAM1	7.04985e-207	0.811982	0.25	0.09	1.26785e-202
1	ITGAX	7.33071e-194	0.547603	0.13	0.028	1.31836e-189
1	SELPLG	8.06327e-34	0.342213	0.201	0.133	1.4501e-29
10	HLA-DRA	1.30971e-307	3.00091	1	0.397	2.35538e-303
10	CD33	1.83396e-223	0.679251	0.345	0.036	3.2982e-219
10	LYZ	9.49229e-207	1.35545	0.996	0.314	1.70709e-202
10	CD86	7.3184e-183	0.72586	0.408	0.058	1.31614e-178
10	MNDA	1.00998e-171	0.941053	0.812	0.198	1.81635e-167
10	ITGAX	1.3292e-98	0.430668	0.256	0.041	2.39043e-94
10	CD68	3.82798e-60	0.477819	0.357	0.1	6.88423e-56
10	ITGB2	2.5485e-57	0.50753	0.789	0.332	4.58322e-53
10	CD4	3.03498e-56	0.336109	0.332	0.091	5.4581e-52
10	CD163	2.78713e-37	0.253705	0.132	0.027	5.01238e-33
11	CD24	0	2.32515	0.459	0.016	0
11	MME	0	1.40516	0.286	0.003	0
11	CD79A	1.40028e-255	1.43782	0.484	0.057	2.51826e-251
11	PAX5	2.81122e-235	0.689759	0.183	0.009	5.05569e-231
11	CD19	1.99001e-76	0.364644	0.109	0.01	3.57883e-72
11	IGHD	1.30601e-43	0.271944	0.148	0.028	2.34873e-39
11	IGLL1	0	4.40051	0.723	0.032	0
11	HLA-DRA	1.0016e-91	1.17641	0.886	0.4	1.80128e-87
12	IL3RA	0	1.593	0.411	0.011	0
12	GZMB	1.20151e-266	2.73939	0.825	0.149	2.1608e-262
12	CLEC4C	0	1.25097	0.271	0.001	0
12	CXCR3	4.35436e-143	1.10841	0.258	0.024	7.83088e-139
12	JCHAIN	0	2.04802	0.962	0.157	0
13	MPO	0	4.02115	0.579	0.024	0
13	LYZ	4.97803e-240	3.34314	0.987	0.318	8.95248e-236
13	S100A8	1.10188e-121	1.89072	0.908	0.346	1.98163e-117
13	MNDA	9.50704e-116	1.31639	0.77	0.202	1.70975e-111
13	S100A12	1.00765e-34	0.541441	0.457	0.169	1.81217e-30
13	CD33	2.50595e-14	0.330265	0.128	0.04	4.5067e-10
13	ITGAM	1.43476e-06	0.257832	0.158	0.08	0.0258028
15	CD38	5.99171e-81	0.282493	0.731	0.081	1.07755e-76
15	IGHG2	0	1.43786	0.923	0.017	0
15	IGHGP	0	1.27135	0.833	0.008	0
15	IGKV4-1	0	0.32384	0.346	0.003	0
15	IGKV1-12	4.34145e-273	0.470856	0.449	0.011	7.80767e-269
15	TNFRSF13B	1.42605e-226	0.754644	0.782	0.038	2.56461e-222
15	RAB30	4.76447e-224	0.354274	0.462	0.014	8.56843e-220
15	KIAA0125	4.35632e-221	1.75057	0.91	0.057	7.83441e-217
15	DERL3	2.73313e-214	2.59452	1	0.074	4.91527e-210
15	IGHG1	9.56566e-190	5.45514	1	0.093	1.72029e-185
15	TNFRSF17	4.01606e-189	1.15766	0.91	0.061	7.22248e-185
15	SEL1L3	6.41531e-188	0.810423	0.846	0.053	1.15373e-183
15	IGHG4	3.4087e-184	5.10706	1	0.095	6.13021e-180
15	IGHG3	3.88541e-174	5.27871	1	0.102	6.98752e-170
15	POU2AF1	9.31181e-174	0.704057	0.731	0.043	1.67464e-169
15	RASGRP3	3.82853e-156	0.400182	0.628	0.035	6.88523e-152
15	STAP1	1.08778e-154	0.318464	0.423	0.017	1.95627e-150
15	GNG7	3.31005e-152	0.816775	0.795	0.057	5.95279e-148
15	JCHAIN	2.143e-118	5.20203	1	0.164	3.85398e-114
15	MZB1	1.39565e-110	1.61438	1	0.135	2.50994e-106
15	TPD52	1.4236e-92	0.569188	0.808	0.088	2.5602e-88
15	ODC1	1.47947e-86	0.433127	0.654	0.064	2.66067e-82
15	FCRL5	1.89872e-80	0.292376	0.513	0.044	3.41467e-76
15	PHACTR1	1.97053e-78	0.450135	0.705	0.079	3.54379e-74
15	STRBP	3.25717e-71	0.255164	0.474	0.042	5.85769e-67
15	IGKC	5.82825e-67	5.20005	1	0.364	1.04815e-62
15	EBLN3	8.60447e-54	0.443895	0.808	0.13	1.54743e-49
15	MEF2C	1.90786e-45	0.513073	0.974	0.199	3.43109e-41
15	TMEM243	6.64328e-44	0.449569	0.872	0.167	1.19473e-39
15	RPL22L1	6.1135e-40	0.774433	0.923	0.21	1.09945e-35
15	ISG20	2.50663e-35	0.856482	1	0.265	4.50793e-31
15	RNASET2	1.1751e-18	0.287003	0.962	0.301	2.11329e-14
15	EEF1B2	3.78708e-13	0.728434	0.987	0.684	6.81068e-09
15	GLTSCR2	1.12607e-05	0.259258	1	0.615	0.202513
2	CCL5	0	2.6884	0.926	0.212	0
2	NKG7	0	2.40987	0.957	0.231	0
2	GZMK	0	1.69223	0.283	0.057	0
2	CD3D	0	1.40148	0.616	0.28	0
2	CD8A	0	1.30532	0.261	0.04	0
2	CD8B	0	1.21709	0.233	0.049	0
2	CD2	5.49335e-293	1.11354	0.475	0.204	9.87924e-289
2	CD3E	2.76755e-252	1.00223	0.51	0.247	4.97716e-248
2	CD7	2.87463e-187	0.975413	0.434	0.216	5.16973e-183
2	TRBC2	5.12841e-174	0.931315	0.464	0.249	9.22293e-170
2	TIGIT	1.86206e-173	0.68857	0.137	0.03	3.34873e-169
2	TRAC	7.82591e-155	0.859464	0.488	0.278	1.40741e-150
2	CD3G	1.66923e-133	0.819436	0.295	0.137	3.00195e-129
3	CD38	0	1.25205	0.414	0.047	0
3	IGLL5	0	4.91537	0.405	0.045	0
3	MZB1	0	3.98261	0.573	0.09	0
3	IGLC2	0	3.79211	0.48	0.102	0
3	IGHA1	0	3.2552	0.447	0.134	0
3	IGHA2	0	2.68045	0.242	0.019	0
3	JCHAIN	0	2.35867	0.488	0.131	0
3	TNFRSF17	0	2.006	0.428	0.023	0
3	DERL3	0	1.8701	0.439	0.037	0
3	IGLC3	0	1.7161	0.304	0.048	0
3	FCRLA	0	1.45531	0.332	0.023	0
3	AL928768.3	0	1.10133	0.221	0.013	0
3	CD1D	0	1.0649	0.261	0.043	0
3	FCRL5	0	1.05353	0.3	0.018	0
3	KIAA0125	0	0.985782	0.315	0.031	0
3	TNFRSF13B	0	0.915043	0.265	0.016	0
3	TPD52	0	0.872089	0.361	0.061	0
3	HLA-DOB	0	0.761845	0.237	0.02	0
3	POU2AF1	0	0.719908	0.252	0.023	0
3	RASGRP3	0	0.707623	0.216	0.018	0
3	PARP1	0	0.66259	0.419	0.102	0
3	MEF2C	0	0.610095	0.527	0.165	0
3	GNG7	0	0.592657	0.254	0.038	0
3	C1orf132	0	0.585704	0.204	0.027	0
3	TCF4	0	0.58194	0.32	0.057	0
3	IGLC7	0	0.56324	0.161	0.004	0
3	FCRL2	0	0.492452	0.158	0.015	0
3	CPNE5	0	0.45223	0.149	0.011	0
3	CD34	0	0.347127	0.114	0.003	0
3	IGLL1	3.72769e-301	0.72527	0.186	0.027	6.70387e-297
3	TSPAN13	1.22975e-292	0.419951	0.212	0.036	2.21159e-288
3	SYPL1	3.12439e-260	0.506756	0.357	0.101	5.61891e-256
3	PCDH9	1.33762e-237	0.380556	0.123	0.014	2.40558e-233
3	MYC	1.84653e-213	0.623248	0.298	0.087	3.3208e-209
3	SMARCB1	2.11785e-185	0.391609	0.275	0.082	3.80875e-181
3	EEF1B2	3.80509e-183	0.665209	0.916	0.66	6.84307e-179
3	ORAI2	1.23399e-177	0.313306	0.208	0.052	2.2192e-173
3	BLNK	5.99774e-173	0.297371	0.125	0.021	1.07863e-168
3	BCL11A	2.07149e-171	0.356453	0.187	0.045	3.72537e-167
3	RPL22L1	3.26009e-144	0.450233	0.433	0.188	5.86295e-140
3	RNASET2	2.17635e-140	0.612848	0.543	0.277	3.91395e-136
3	CD74	1.65051e-132	0.877199	0.822	0.556	2.96828e-128
3	ISG20	8.63895e-128	0.765753	0.472	0.245	1.55363e-123
3	IGHG1	3.15212e-06	1.24899	0.119	0.093	0.0566877
3	IGHG3	0.000258402	1.67592	0.122	0.103	1
3	IGHG4	0.000837061	1.6583	0.113	0.096	1
4	IL7R	0	1.44209	0.588	0.182	0
4	TRAC	0	1.27221	0.687	0.263	0
4	CD3D	0	1.17751	0.727	0.279	0
4	CD2	0	1.15414	0.56	0.203	0
4	CD3E	0	1.01705	0.618	0.244	0
4	GZMK	3.6854e-288	1.20619	0.281	0.065	6.62782e-284
4	TRBC2	1.70539e-211	0.958204	0.535	0.248	3.06697e-207
4	CCL5	1.8076e-159	0.593081	0.562	0.275	3.25078e-155
4	CD3G	8.78807e-158	0.701534	0.348	0.136	1.58045e-153
4	CD27	2.82727e-83	0.647553	0.254	0.118	5.08457e-79
4	CD8B	1.09841e-62	0.543723	0.156	0.063	1.97537e-58
4	CD8A	1.37998e-32	0.314182	0.126	0.062	2.48175e-28
5	TFRC	3.48817e-56	0.895178	0.177	0.073	6.27312e-52
6	GNLY	0	3.39241	0.961	0.217	0
6	NKG7	0	3.08374	0.999	0.278	0
6	GZMB	0	3.05503	0.869	0.109	0
6	PRF1	0	2.95422	0.812	0.107	0
6	KLRF1	0	2.70795	0.722	0.056	0
6	KLRD1	0	2.60321	0.811	0.109	0
6	KLRB1	0	2.34371	0.807	0.159	0
6	CD7	0	2.21059	0.77	0.209	0
6	CD247	0	2.11919	0.629	0.136	0
6	FCGR3A	0	1.74533	0.548	0.087	0
6	KLRC1	0	1.70225	0.261	0.018	0
6	ID2	0	1.69305	0.743	0.305	0
6	CD160	2.55679e-271	1.08564	0.188	0.024	4.59813e-267
6	XCL2	7.99974e-263	1.15177	0.214	0.032	1.43867e-258
6	ZAP70	7.8052e-177	1.07432	0.3	0.088	1.40369e-172
6	CD244	6.40506e-96	0.577743	0.106	0.021	1.15189e-91
6	TIGIT	4.57793e-64	0.589864	0.125	0.038	8.23295e-60
6	CD226	5.86439e-64	0.57794	0.128	0.039	1.05465e-59
6	CCL3	5.88223e-47	0.8182	0.193	0.087	1.05786e-42
6	KLRG1	1.98202e-35	0.590168	0.187	0.094	3.56447e-31
6	CD2	2.60736e-09	0.334938	0.29	0.235	4.68907e-05
6	CD38	6.43632e-09	0.343971	0.119	0.081	0.000115751
7	CD24	0	1.71904	0.28	0.011	0
7	CD19	0	0.94681	0.167	0.004	0
7	IGHM	0	3.25193	0.624	0.02	0
7	IGHD	0	2.63725	0.469	0.008	0
7	CD79A	0	3.54473	0.791	0.029	0
7	MS4A1	0	3.27822	0.689	0.01	0
7	PAX5	0	0.921039	0.151	0.004	0
8	FCGR3A	0	3.13614	0.839	0.092	0
8	CD68	0	1.86817	0.653	0.086	0
8	PECAM1	0	1.56485	0.582	0.101	0
8	CD86	4.08512e-296	1.1503	0.375	0.054	7.34669e-292
8	HLA-DRA	2.84994e-255	1.34283	0.948	0.39	5.12534e-251
8	MNDA	1.61798e-219	0.893896	0.706	0.193	2.90977e-215
8	ICAM4	4.78104e-180	0.619811	0.161	0.016	8.59822e-176
8	ITGAX	2.28317e-150	0.708321	0.232	0.038	4.10605e-146
8	CD52	2.19388e-114	0.855456	0.95	0.706	3.94547e-110
8	SELPLG	6.96722e-93	0.741288	0.4	0.136	1.25299e-88
8	ITGB2	1.46244e-78	0.674783	0.668	0.329	2.63006e-74
8	CD4	3.2066e-59	0.474018	0.267	0.09	5.76675e-55
8	CD33	4.13222e-45	0.327377	0.139	0.038	7.43138e-41
9	TFRC	0	1.83872	0.625	0.064	0
14	IGKC	3.07064e-135	6.22441	1	0.362	5.52225e-131
14	QPCT	3.57856e-56	0.487374	0.432	0.074	6.43569e-52
14	CD38	6.37791e-26	0.344818	0.329	0.082	1.147e-21

## Sheet: Table S2
Supplementary Table 2. The metadata of cells in the scRNA-seq analysis.
Cell_ID	Orig.ident	nCount_RNA	nFeature_RNA	percent.MT	Seurat_clusters	DiseaseType	Sample	SampleType	CellTypes
AAACCTGCACGGTTTA-1_1	GSM3528753	2653	784	3.24161	0	MGUS	MGUS_1	138N	CD4+ T Cells
AAACCTGGTGACTACT-1_1	GSM3528753	2118	539	3.54108	0	MGUS	MGUS_1	138N	CD4+ T Cells
AAACCTGGTTAAGTAG-1_1	GSM3528753	1565	505	4.79233	0	MGUS	MGUS_1	138N	CD4+ T Cells
AAACGGGAGCTATGCT-1_1	GSM3528753	1602	642	9.3633	2	MGUS	MGUS_1	138N	CD8+ T Cells
AAACGGGCAACTGCTA-1_1	GSM3528753	1951	734	2.71656	4	MGUS	MGUS_1	138N	CD8+ T Cells
AAACGGGCAAGGTTTC-1_1	GSM3528753	1374	642	4.14847	6	MGUS	MGUS_1	138N	NK Cells
AAACGGGGTATCACCA-1_1	GSM3528753	2756	804	4.93469	0	MGUS	MGUS_1	138N	CD4+ T Cells
AAACGGGTCACTTATC-1_1	GSM3528753	1705	785	7.09677	6	MGUS	MGUS_1	138N	NK Cells
AAACGGGTCGTTGCCT-1_1	GSM3528753	1140	418	7.01754	0	MGUS	MGUS_1	138N	CD4+ T Cells
AAACGGGTCTCTGTCG-1_1	GSM3528753	1898	623	10.3793	4	MGUS	MGUS_1	138N	CD8+ T Cells
AAAGATGGTCTAAAGA-1_1	GSM3528753	1872	699	7.63889	4	MGUS	MGUS_1	138N	CD8+ T Cells
AAAGATGGTTGAGGTG-1_1	GSM3528753	820	339	8.17073	0	MGUS	MGUS_1	138N	CD4+ T Cells
AAAGCAAGTTCTGGTA-1_1	GSM3528753	978	377	4.08998	0	MGUS	MGUS_1	138N	CD4+ T Cells
AAAGTAGCAGATTGCT-1_1	GSM3528753	2533	773	4.34268	0	MGUS	MGUS_1	138N	CD4+ T Cells
AAAGTAGGTATATGGA-1_1	GSM3528753	3079	1193	6.39818	8	MGUS	MGUS_1	138N	Monocytes
AAAGTAGTCTAACTGG-1_1	GSM3528753	2192	706	5.7938	7	MGUS	MGUS_1	138N	Naive B Cells
AAATGCCAGAGCCTAG-1_1	GSM3528753	1900	754	5.21053	1	MGUS	MGUS_1	138N	Monocytes
AAATGCCGTTCTGGTA-1_1	GSM3528753	2603	1025	10.9489	3	MGUS	MGUS_1	138N	Mature B Cells
AAATGCCTCACCCGAG-1_1	GSM3528753	1518	509	7.70751	0	MGUS	MGUS_1	138N	CD4+ T Cells
AACACGTCAGGTCGTC-1_1	GSM3528753	1052	466	11.2167	1	MGUS	MGUS_1	138N	Monocytes
AACACGTCATGGGAAC-1_1	GSM3528753	1366	469	4.31918	0	MGUS	MGUS_1	138N	CD4+ T Cells
AACACGTGTCAGATAA-1_1	GSM3528753	2626	1020	10.0152	8	MGUS	MGUS_1	138N	Monocytes
AACACGTTCATAGCAC-1_1	GSM3528753	3215	1318	4.479	12	MGUS	MGUS_1	138N	Plasmacytoid Dentritic Cells
AACACGTTCCTAGAAC-1_1	GSM3528753	2387	633	4.10557	0	MGUS	MGUS_1	138N	CD4+ T Cells
AACCATGAGACAGAGA-1_1	GSM3528753	2485	818	5.27163	0	MGUS	MGUS_1	138N	CD4+ T Cells
AACCATGAGAGACTAT-1_1	GSM3528753	909	351	2.20022	0	MGUS	MGUS_1	138N	CD4+ T Cells
AACCATGTCCAAACTG-1_1	GSM3528753	2631	801	4.18092	0	MGUS	MGUS_1	138N	CD4+ T Cells
AACCGCGAGGTGCAAC-1_1	GSM3528753	1197	460	4.67836	0	MGUS	MGUS_1	138N	CD4+ T Cells
AACCGCGCACGAAACG-1_1	GSM3528753	2841	787	3.44949	0	MGUS	MGUS_1	138N	CD4+ T Cells
AACGTTGGTAGATTAG-1_1	GSM3528753	929	494	14.9623	1	MGUS	MGUS_1	138N	Monocytes
AACGTTGGTGCTGTAT-1_1	GSM3528753	882	429	11.3379	1	MGUS	MGUS_1	138N	Monocytes
AACGTTGGTTCAGCGC-1_1	GSM3528753	3799	1287	5.10661	8	MGUS	MGUS_1	138N	Monocytes
AACGTTGGTTCAGTAC-1_1	GSM3528753	3298	1238	5.70042	8	MGUS	MGUS_1	138N	Monocytes
AACGTTGTCAGTGCAT-1_1	GSM3528753	1760	580	7.21591	0	MGUS	MGUS_1	138N	CD4+ T Cells
AACGTTGTCCGTCATC-1_1	GSM3528753	2914	1134	8.57927	1	MGUS	MGUS_1	138N	Monocytes
AACGTTGTCGACCAGC-1_1	GSM3528753	2812	1107	6.86344	1	MGUS	MGUS_1	138N	Monocytes
AACGTTGTCTATCCCG-1_1	GSM3528753	4105	1301	6.40682	10	MGUS	MGUS_1	138N	Monocytes
AACTCAGCAGTCCTTC-1_1	GSM3528753	833	365	16.9268	5	MGUS	MGUS_1	138N	Erythroid Cells
AACTCAGCATCACGAT-1_1	GSM3528753	1158	362	1.98618	0	MGUS	MGUS_1	138N	CD4+ T Cells
AACTCAGGTGAGGGTT-1_1	GSM3528753	1031	552	6.98351	4	MGUS	MGUS_1	138N	CD8+ T Cells
AACTCAGTCGCGTTTC-1_1	GSM3528753	811	366	19.2355	5	MGUS	MGUS_1	138N	Erythroid Cells
AACTCCCAGCCGCCTA-1_1	GSM3528753	2772	825	3.24675	4	MGUS	MGUS_1	138N	CD8+ T Cells
AACTCCCAGGTGATAT-1_1	GSM3528753	3653	1285	12.8661	10	MGUS	MGUS_1	138N	Monocytes
AACTCCCAGGTGCACA-1_1	GSM3528753	3787	900	4.77951	4	MGUS	MGUS_1	138N	CD8+ T Cells
AACTCCCAGTGACATA-1_1	GSM3528753	2015	601	5.31017	0	MGUS	MGUS_1	138N	CD4+ T Cells
AACTCCCCAGTATGCT-1_1	GSM3528753	762	364	9.84252	5	MGUS	MGUS_1	138N	Erythroid Cells
AACTCCCGTTCCACAA-1_1	GSM3528753	837	456	9.43847	5	MGUS	MGUS_1	138N	Erythroid Cells
AACTCCCGTTTGTTTC-1_1	GSM3528753	1606	515	2.36613	0	MGUS	MGUS_1	138N	CD4+ T Cells
AACTCCCTCCGCATAA-1_1	GSM3528753	3060	814	3.23529	0	MGUS	MGUS_1	138N	CD4+ T Cells
AACTCCCTCTAACGGT-1_1	GSM3528753	2024	885	8.20158	6	MGUS	MGUS_1	138N	NK Cells
AACTCTTAGATGGGTC-1_1	GSM3528753	2077	690	6.83678	4	MGUS	MGUS_1	138N	CD8+ T Cells
AACTCTTCACTTAACG-1_1	GSM3528753	2426	949	10.6348	1	MGUS	MGUS_1	138N	Monocytes
AACTCTTCAGGGTATG-1_1	GSM3528753	2521	724	3.53035	0	MGUS	MGUS_1	138N	CD4+ T Cells
AACTCTTTCTTGTATC-1_1	GSM3528753	2850	982	5.22807	1	MGUS	MGUS_1	138N	Monocytes
AACTGGTGTAAGGGAA-1_1	GSM3528753	3105	1153	8.69565	8	MGUS	MGUS_1	138N	Monocytes
AACTGGTGTATCAGTC-1_1	GSM3528753	3518	1220	6.53781	10	MGUS	MGUS_1	138N	Monocytes
AACTTTCTCATAAAGG-1_1	GSM3528753	3100	660	2.70968	0	MGUS	MGUS_1	138N	CD4+ T Cells
AACTTTCTCGCAAACT-1_1	GSM3528753	1798	751	12.069	1	MGUS	MGUS_1	138N	Monocytes
AAGACCTAGCTGGAAC-1_1	GSM3528753	1943	742	15.44	6	MGUS	MGUS_1	138N	NK Cells
AAGACCTAGTGTTTGC-1_1	GSM3528753	1092	559	6.41026	1	MGUS	MGUS_1	138N	Monocytes
AAGACCTCAGCATACT-1_1	GSM3528753	1212	481	2.55776	0	MGUS	MGUS_1	138N	CD4+ T Cells
AAGACCTCATATGAGA-1_1	GSM3528753	1391	741	4.24155	6	MGUS	MGUS_1	138N	NK Cells
AAGACCTTCAGAGGTG-1_1	GSM3528753	1322	502	4.68986	0	MGUS	MGUS_1	138N	CD4+ T Cells
AAGACCTTCCAGGGCT-1_1	GSM3528753	2089	868	10.7228	1	MGUS	MGUS_1	138N	Monocytes
AAGACCTTCGTTTAGG-1_1	GSM3528753	1535	519	6.18893	0	MGUS	MGUS_1	138N	CD4+ T Cells
AAGCCGCAGAGTCTGG-1_1	GSM3528753	1011	462	12.4629	2	MGUS	MGUS_1	138N	CD8+ T Cells
AAGCCGCAGTTTCCTT-1_1	GSM3528753	1790	811	5.13966	6	MGUS	MGUS_1	138N	NK Cells
AAGCCGCCAAGCCATT-1_1	GSM3528753	2297	738	4.83239	3	MGUS	MGUS_1	138N	Mature B Cells
AAGCCGCCATGTTCCC-1_1	GSM3528753	4568	1494	9.4352	8	MGUS	MGUS_1	138N	Monocytes
AAGCCGCGTTACGACT-1_1	GSM3528753	1350	444	9.55556	0	MGUS	MGUS_1	138N	CD4+ T Cells
AAGGAGCCACTAGTAC-1_1	GSM3528753	2312	672	4.45502	2	MGUS	MGUS_1	138N	CD8+ T Cells
AAGGAGCCAGCCAGAA-1_1	GSM3528753	3238	873	4.50896	4	MGUS	MGUS_1	138N	CD8+ T Cells
AAGGAGCGTATATCCG-1_1	GSM3528753	2445	681	4.62168	0	MGUS	MGUS_1	138N	CD4+ T Cells
AAGGCAGCAATAGCAA-1_1	GSM3528753	2677	741	4.48263	0	MGUS	MGUS_1	138N	CD4+ T Cells
AAGGCAGCAATCACAC-1_1	GSM3528753	1917	766	14.5018	1	MGUS	MGUS_1	138N	Monocytes
AAGGCAGCAATGACCT-1_1	GSM3528753	1832	593	3.22052	0	MGUS	MGUS_1	138N	CD4+ T Cells
AAGGCAGCACAGCGTC-1_1	GSM3528753	2930	1109	8.80546	1	MGUS	MGUS_1	138N	Monocytes
AAGGCAGGTATTAGCC-1_1	GSM3528753	2719	986	9.70945	1	MGUS	MGUS_1	138N	Monocytes
AAGGCAGTCCATTCTA-1_1	GSM3528753	1378	681	6.5312	6	MGUS	MGUS_1	138N	NK Cells
AAGGCAGTCGCATGAT-1_1	GSM3528753	1220	387	16.0656	0	MGUS	MGUS_1	138N	CD4+ T Cells
AAGGCAGTCGGAGGTA-1_1	GSM3528753	1936	801	10.4855	1	MGUS	MGUS_1	138N	Monocytes
AAGGTTCAGCGCTTAT-1_1	GSM3528753	719	377	5.70236	6	MGUS	MGUS_1	138N	NK Cells
AAGGTTCAGTAGGTGC-1_1	GSM3528753	852	426	7.04225	5	MGUS	MGUS_1	138N	Erythroid Cells
AAGGTTCCAGTACACT-1_1	GSM3528753	1178	457	5.43294	4	MGUS	MGUS_1	138N	CD8+ T Cells
AAGGTTCGTCCGTTAA-1_1	GSM3528753	1242	605	8.05153	2	MGUS	MGUS_1	138N	CD8+ T Cells
AAGGTTCTCGAACTGT-1_1	GSM3528753	5738	1628	5.87313	8	MGUS	MGUS_1	138N	Monocytes
AAGGTTCTCTCTAGGA-1_1	GSM3528753	1123	419	2.40427	0	MGUS	MGUS_1	138N	CD4+ T Cells
AAGTCTGCAAGTTGTC-1_1	GSM3528753	1303	581	12.8933	1	MGUS	MGUS_1	138N	Monocytes
AAGTCTGCAGAAGCAC-1_1	GSM3528753	1599	496	5.31582	0	MGUS	MGUS_1	138N	CD4+ T Cells
AAGTCTGCAGCCAGAA-1_1	GSM3528753	812	375	6.89655	0	MGUS	MGUS_1	138N	CD4+ T Cells
AAGTCTGGTTCGCGAC-1_1	GSM3528753	2210	769	3.03167	4	MGUS	MGUS_1	138N	CD8+ T Cells
AAGTCTGGTTTCCACC-1_1	GSM3528753	3935	1253	6.93774	1	MGUS	MGUS_1	138N	Monocytes
AATCCAGCAAACGCGA-1_1	GSM3528753	1456	598	11.8132	1	MGUS	MGUS_1	138N	Monocytes
AATCCAGGTTCTGTTT-1_1	GSM3528753	1705	548	6.45161	0	MGUS	MGUS_1	138N	CD4+ T Cells
AATCCAGTCCCAACGG-1_1	GSM3528753	1073	555	6.24418	6	MGUS	MGUS_1	138N	NK Cells
AATCGGTCATACTCTT-1_1	GSM3528753	2734	1008	8.77835	1	MGUS	MGUS_1	138N	Monocytes
AATCGGTCATCTCCCA-1_1	GSM3528753	2854	1080	9.42537	1	MGUS	MGUS_1	138N	Monocytes
ACACCAAGTCAAAGCG-1_1	GSM3528753	1211	621	15.1115	1	MGUS	MGUS_1	138N	Monocytes
ACACCAAGTGGAAAGA-1_1	GSM3528753	1556	492	5.46272	0	MGUS	MGUS_1	138N	CD4+ T Cells
ACACCAAGTTAAAGAC-1_1	GSM3528753	2860	722	3.4965	0	MGUS	MGUS_1	138N	CD4+ T Cells
ACACCAAGTTATGTGC-1_1	GSM3528753	2896	711	4.76519	0	MGUS	MGUS_1	138N	CD4+ T Cells
ACACCAATCAGCAACT-1_1	GSM3528753	2509	818	5.46034	0	MGUS	MGUS_1	138N	CD4+ T Cells
ACACCCTAGCTTCGCG-1_1	GSM3528753	3005	739	3.66057	0	MGUS	MGUS_1	138N	CD4+ T Cells
ACACCCTAGGCCGAAT-1_1	GSM3528753	1220	628	6.06557	8	MGUS	MGUS_1	138N	Monocytes
ACACCCTAGTTCGCGC-1_1	GSM3528753	1595	682	11.5361	1	MGUS	MGUS_1	138N	Monocytes
ACACCCTCAGTCACTA-1_1	GSM3528753	3597	1332	6.53322	8	MGUS	MGUS_1	138N	Monocytes
ACACCCTCATCGTCGG-1_1	GSM3528753	3208	811	4.98753	4	MGUS	MGUS_1	138N	CD8+ T Cells
ACACCCTGTAGCGCAA-1_1	GSM3528753	2089	649	2.20201	0	MGUS	MGUS_1	138N	CD4+ T Cells
ACACCCTGTGGTACAG-1_1	GSM3528753	3671	1209	8.71697	8	MGUS	MGUS_1	138N	Monocytes
ACACCCTGTTAAAGAC-1_1	GSM3528753	1641	769	5.17977	6	MGUS	MGUS_1	138N	NK Cells
ACACCGGAGCGATGAC-1_1	GSM3528753	1555	710	9.32476	1	MGUS	MGUS_1	138N	Monocytes
ACACCGGAGGCAATTA-1_1	GSM3528753	1130	415	5.04425	0	MGUS	MGUS_1	138N	CD4+ T Cells
ACACCGGCATGTTCCC-1_1	GSM3528753	772	395	11.658	1	MGUS	MGUS_1	138N	Monocytes
ACACCGGGTAAGAGGA-1_1	GSM3528753	3298	810	3.66889	0	MGUS	MGUS_1	138N	CD4+ T Cells
ACACCGGTCGTACCGG-1_1	GSM3528753	2362	1039	3.47163	6	MGUS	MGUS_1	138N	NK Cells
ACACTGAAGATGCGAC-1_1	GSM3528753	1612	525	4.15633	0	MGUS	MGUS_1	138N	CD4+ T Cells
ACACTGAAGTATCTCG-1_1	GSM3528753	753	301	1.06242	0	MGUS	MGUS_1	138N	CD4+ T Cells
ACACTGAAGTTTCCTT-1_1	GSM3528753	1800	718	3.61111	2	MGUS	MGUS_1	138N	CD8+ T Cells
ACACTGACAGAGCCAA-1_1	GSM3528753	7674	1831	4.53479	10	MGUS	MGUS_1	138N	Monocytes
ACAGCCGCACCGTTGG-1_1	GSM3528753	2712	1008	11.3201	1	MGUS	MGUS_1	138N	Monocytes
ACAGCCGGTCAAGCGA-1_1	GSM3528753	1286	609	8.32037	1	MGUS	MGUS_1	138N	Monocytes
ACAGCCGTCGCTTGTC-1_1	GSM3528753	1583	776	5.18004	6	MGUS	MGUS_1	138N	NK Cells
ACAGCCGTCTGCGACG-1_1	GSM3528753	3658	1343	8.33789	13	MGUS	MGUS_1	138N	Monocytes
ACAGCCGTCTTTAGTC-1_1	GSM3528753	962	563	6.65281	6	MGUS	MGUS_1	138N	NK Cells
ACAGCTAAGTGTACTC-1_1	GSM3528753	4340	1421	5.23041	8	MGUS	MGUS_1	138N	Monocytes
ACAGCTACAAACCCAT-1_1	GSM3528753	2014	841	9.68222	1	MGUS	MGUS_1	138N	Monocytes
ACAGCTAGTCATATCG-1_1	GSM3528753	1844	624	3.63341	0	MGUS	MGUS_1	138N	CD4+ T Cells
ACAGCTATCACGCGGT-1_1	GSM3528753	2215	656	3.70203	0	MGUS	MGUS_1	138N	CD4+ T Cells
ACATACGAGACCACGA-1_1	GSM3528753	4834	1250	6.12329	3	MGUS	MGUS_1	138N	Mature B Cells
ACATACGAGGACGAAA-1_1	GSM3528753	1757	581	4.95162	4	MGUS	MGUS_1	138N	CD8+ T Cells
ACATACGTCCTCAACC-1_1	GSM3528753	2879	824	4.7586	0	MGUS	MGUS_1	138N	CD4+ T Cells
ACATACGTCTCTAAGG-1_1	GSM3528753	1533	453	11.546	0	MGUS	MGUS_1	138N	CD4+ T Cells
ACATACGTCTGCAAGT-1_1	GSM3528753	1667	520	2.27954	0	MGUS	MGUS_1	138N	CD4+ T Cells
ACATCAGAGATGCGAC-1_1	GSM3528753	1845	767	7.10027	2	MGUS	MGUS_1	138N	CD8+ T Cells
ACATCAGTCACCCTCA-1_1	GSM3528753	2541	644	4.13223	0	MGUS	MGUS_1	138N	CD4+ T Cells
ACATCAGTCCCATTAT-1_1	GSM3528753	1018	411	5.69745	4	MGUS	MGUS_1	138N	CD8+ T Cells
ACATGGTAGAGGTTGC-1_1	GSM3528753	2081	608	2.83518	0	MGUS	MGUS_1	138N	CD4+ T Cells
ACATGGTCAAAGGTGC-1_1	GSM3528753	3898	1298	6.05439	1	MGUS	MGUS_1	138N	Monocytes
ACATGGTGTTCAGGCC-1_1	GSM3528753	1905	558	3.88451	0	MGUS	MGUS_1	138N	CD4+ T Cells
ACATGGTTCAGATAAG-1_1	GSM3528753	1783	815	12.0022	1	MGUS	MGUS_1	138N	Monocytes
ACCAGTAAGCGAGAAA-1_1	GSM3528753	877	332	6.49943	0	MGUS	MGUS_1	138N	CD4+ T Cells
ACCAGTAGTAGAAGGA-1_1	GSM3528753	2650	811	3.92453	0	MGUS	MGUS_1	138N	CD4+ T Cells
ACCAGTATCCCAAGTA-1_1	GSM3528753	2177	846	12.4483	1	MGUS	MGUS_1	138N	Monocytes
ACCAGTATCTGCTGCT-1_1	GSM3528753	3112	703	4.46658	0	MGUS	MGUS_1	138N	CD4+ T Cells
ACCCACTCAGCTTCGG-1_1	GSM3528753	2462	675	4.18359	0	MGUS	MGUS_1	138N	CD4+ T Cells
ACCCACTCAGGCGATA-1_1	GSM3528753	3018	856	3.28032	0	MGUS	MGUS_1	138N	CD4+ T Cells
ACCCACTGTGTATGGG-1_1	GSM3528753	1353	494	4.95196	0	MGUS	MGUS_1	138N	CD4+ T Cells
ACCGTAAAGATGCCAG-1_1	GSM3528753	3037	766	4.34639	0	MGUS	MGUS_1	138N	CD4+ T Cells
ACCGTAAAGTCGTACT-1_1	GSM3528753	1944	712	6.06996	2	MGUS	MGUS_1	138N	CD8+ T Cells
ACCGTAACAAGTTGTC-1_1	GSM3528753	1233	547	11.3544	6	MGUS	MGUS_1	138N	NK Cells
ACCTTTACATGTCTCC-1_1	GSM3528753	2100	1005	4.90476	6	MGUS	MGUS_1	138N	NK Cells
ACGAGCCAGGGCATGT-1_1	GSM3528753	3198	859	4.34647	0	MGUS	MGUS_1	138N	CD4+ T Cells
ACGAGCCCAGACGCCT-1_1	GSM3528753	8067	2009	5.59068	3	MGUS	MGUS_1	138N	Mature B Cells
ACGAGCCCAGGTCCAC-1_1	GSM3528753	1849	915	6.38183	6	MGUS	MGUS_1	138N	NK Cells
ACGAGCCGTCTCTCGT-1_1	GSM3528753	959	406	4.27529	0	MGUS	MGUS_1	138N	CD4+ T Cells
ACGAGCCGTCTGGAGA-1_1	GSM3528753	3190	1190	6.2069	8	MGUS	MGUS_1	138N	Monocytes
ACGAGCCTCCGCAAGC-1_1	GSM3528753	2437	903	7.96061	1	MGUS	MGUS_1	138N	Monocytes
ACGAGCCTCTTACCGC-1_1	GSM3528753	941	490	1.91286	2	MGUS	MGUS_1	138N	CD8+ T Cells
ACGAGGAGTGTATGGG-1_1	GSM3528753	1529	739	6.34402	6	MGUS	MGUS_1	138N	NK Cells
ACGAGGATCAAACGGG-1_1	GSM3528753	947	514	10.982	1	MGUS	MGUS_1	138N	Monocytes
ACGAGGATCCTGTAGA-1_1	GSM3528753	1343	488	5.36113	4	MGUS	MGUS_1	138N	CD8+ T Cells
ACGATACGTTTGCATG-1_1	GSM3528753	2125	617	6.44706	0	MGUS	MGUS_1	138N	CD4+ T Cells
ACGATGTGTCGAAAGC-1_1	GSM3528753	2793	752	7.05335	0	MGUS	MGUS_1	138N	CD4+ T Cells
ACGCAGCAGATGTGTA-1_1	GSM3528753	2090	877	7.12919	1	MGUS	MGUS_1	138N	Monocytes
ACGCAGCAGGCAGTCA-1_1	GSM3528753	2341	595	4.69885	0	MGUS	MGUS_1	138N	CD4+ T Cells
ACGCAGCGTAGCCTCG-1_1	GSM3528753	1468	633	5.31335	1	MGUS	MGUS_1	138N	Monocytes
ACGCAGCTCAGTTTGG-1_1	GSM3528753	1159	570	9.05953	1	MGUS	MGUS_1	138N	Monocytes
ACGCCAGAGCGTGAGT-1_1	GSM3528753	2312	821	4.109	3	MGUS	MGUS_1	138N	Mature B Cells
ACGCCAGAGTCGCCGT-1_1	GSM3528753	1625	770	4.18462	6	MGUS	MGUS_1	138N	NK Cells
ACGCCAGGTCCGACGT-1_1	GSM3528753	3791	1298	5.64495	1	MGUS	MGUS_1	138N	Monocytes
ACGCCGAAGAATTGTG-1_1	GSM3528753	2571	677	4.47297	0	MGUS	MGUS_1	138N	CD4+ T Cells
ACGCCGAAGGTAGCTG-1_1	GSM3528753	2832	722	3.53107	0	MGUS	MGUS_1	138N	CD4+ T Cells
ACGCCGAAGTATCGAA-1_1	GSM3528753	2079	534	8.36941	0	MGUS	MGUS_1	138N	CD4+ T Cells
ACGCCGACACAGGCCT-1_1	GSM3528753	1634	706	6.36475	6	MGUS	MGUS_1	138N	NK Cells
ACGCCGACACGGTAGA-1_1	GSM3528753	2930	767	3.95904	0	MGUS	MGUS_1	138N	CD4+ T Cells
ACGCCGACACTTAACG-1_1	GSM3528753	2702	671	3.81199	0	MGUS	MGUS_1	138N	CD4+ T Cells
ACGCCGATCTCTAAGG-1_1	GSM3528753	1103	533	12.5113	1	MGUS	MGUS_1	138N	Monocytes
ACGGAGATCAACGAAA-1_1	GSM3528753	1077	424	3.99257	0	MGUS	MGUS_1	138N	CD4+ T Cells
ACGGCCAAGCCGATTT-1_1	GSM3528753	1238	467	4.84653	0	MGUS	MGUS_1	138N	CD4+ T Cells
ACGGCCAAGCTAAGAT-1_1	GSM3528753	3074	1070	9.04359	1	MGUS	MGUS_1	138N	Monocytes
ACGGCCAAGTTGCAGG-1_1	GSM3528753	2861	678	3.7749	0	MGUS	MGUS_1	138N	CD4+ T Cells
ACGGCCACAAGGTTTC-1_1	GSM3528753	1915	862	2.92428	4	MGUS	MGUS_1	138N	CD8+ T Cells
ACGGCCACATGTTGAC-1_1	GSM3528753	2038	680	2.99313	0	MGUS	MGUS_1	138N	CD4+ T Cells
ACGGCCAGTACCATCA-1_1	GSM3528753	2229	881	7.6716	1	MGUS	MGUS_1	138N	Monocytes
ACGGCCATCGTTACGA-1_1	GSM3528753	2432	719	6.12664	2	MGUS	MGUS_1	138N	CD8+ T Cells
ACGGGCTAGCGAAGGG-1_1	GSM3528753	1363	641	15.1137	1	MGUS	MGUS_1	138N	Monocytes
ACGGGCTCAATCGGTT-1_1	GSM3528753	2258	851	8.99026	1	MGUS	MGUS_1	138N	Monocytes
ACGGGCTTCGAGAACG-1_1	GSM3528753	1258	478	2.30525	0	MGUS	MGUS_1	138N	CD4+ T Cells
ACGGGTCAGACGCTTT-1_1	GSM3528753	2592	688	3.24074	7	MGUS	MGUS_1	138N	Naive B Cells
ACGGGTCCATCCCATC-1_1	GSM3528753	1986	635	3.17221	0	MGUS	MGUS_1	138N	CD4+ T Cells
ACGGGTCGTACGCTGC-1_1	GSM3528753	3173	730	4.50678	0	MGUS	MGUS_1	138N	CD4+ T Cells
ACGGGTCGTGCCTGGT-1_1	GSM3528753	1327	418	8.13866	0	MGUS	MGUS_1	138N	CD4+ T Cells
ACGGGTCTCCACTCCA-1_1	GSM3528753	2260	983	5.79646	8	MGUS	MGUS_1	138N	Monocytes
ACGGGTCTCCGTTGTC-1_1	GSM3528753	1761	476	3.12323	0	MGUS	MGUS_1	138N	CD4+ T Cells
ACGTCAAAGCGCCTTG-1_1	GSM3528753	961	345	4.89074	0	MGUS	MGUS_1	138N	CD4+ T Cells
ACGTCAACACGACGAA-1_1	GSM3528753	1835	888	4.30518	6	MGUS	MGUS_1	138N	NK Cells
ACGTCAAGTATAGGGC-1_1	GSM3528753	2215	858	12.5508	1	MGUS	MGUS_1	138N	Monocytes
ACGTCAATCGACGGAA-1_1	GSM3528753	2584	777	7.46904	4	MGUS	MGUS_1	138N	CD8+ T Cells
ACGTCAATCTTTCCTC-1_1	GSM3528753	4788	1628	7.89474	1	MGUS	MGUS_1	138N	Monocytes
ACTATCTAGCTTTGGT-1_1	GSM3528753	2568	1143	3.30997	6	MGUS	MGUS_1	138N	NK Cells
ACTATCTCACCGATAT-1_1	GSM3528753	3511	1009	4.50014	0	MGUS	MGUS_1	138N	CD4+ T Cells
ACTATCTCAGGGTACA-1_1	GSM3528753	1092	464	9.70696	0	MGUS	MGUS_1	138N	CD4+ T Cells
ACTGAACAGTATTGGA-1_1	GSM3528753	2308	652	3.42288	0	MGUS	MGUS_1	138N	CD4+ T Cells
ACTGAACCATAACCTG-1_1	GSM3528753	3034	1163	11.1404	8	MGUS	MGUS_1	138N	Monocytes
ACTGAACTCGTCCAGG-1_1	GSM3528753	1265	406	1.73913	0	MGUS	MGUS_1	138N	CD4+ T Cells
ACTGAGTAGGAATGGA-1_1	GSM3528753	1423	669	7.51933	4	MGUS	MGUS_1	138N	CD8+ T Cells
ACTGAGTCAATCGGTT-1_1	GSM3528753	2411	584	4.35504	0	MGUS	MGUS_1	138N	CD4+ T Cells
ACTGAGTCACGGCGTT-1_1	GSM3528753	2079	837	10.6301	1	MGUS	MGUS_1	138N	Monocytes
ACTGATGAGCTCCCAG-1_1	GSM3528753	977	441	3.27533	4	MGUS	MGUS_1	138N	CD8+ T Cells
ACTGATGCACAGACTT-1_1	GSM3528753	1809	819	3.64842	6	MGUS	MGUS_1	138N	NK Cells
ACTGATGGTCGAGTTT-1_1	GSM3528753	2351	890	6.03998	1	MGUS	MGUS_1	138N	Monocytes
ACTGCTCAGGATGGAA-1_1	GSM3528753	1044	507	10.1533	1	MGUS	MGUS_1	138N	Monocytes
ACTGCTCAGTGGGATC-1_1	GSM3528753	1969	847	8.78619	6	MGUS	MGUS_1	138N	NK Cells
ACTGCTCGTCGGCATC-1_1	GSM3528753	1471	516	4.96261	0	MGUS	MGUS_1	138N	CD4+ T Cells
ACTGCTCTCCTTTACA-1_1	GSM3528753	4203	1116	6.32881	3	MGUS	MGUS_1	138N	Mature B Cells
ACTGCTCTCGATCCCT-1_1	GSM3528753	2497	790	4.32519	0	MGUS	MGUS_1	138N	CD4+ T Cells
ACTGCTCTCTCTGCTG-1_1	GSM3528753	1216	645	8.38816	1	MGUS	MGUS_1	138N	Monocytes
ACTGTCCAGAAAGTGG-1_1	GSM3528753	6278	1744	5.8936	10	MGUS	MGUS_1	138N	Monocytes
ACTGTCCAGAGTCTGG-1_1	GSM3528753	1166	558	6.26072	2	MGUS	MGUS_1	138N	CD8+ T Cells
ACTGTCCAGCGACGTA-1_1	GSM3528753	2186	954	3.7054	6	MGUS	MGUS_1	138N	NK Cells
ACTGTCCGTAAGAGAG-1_1	GSM3528753	4607	1510	10.3538	1	MGUS	MGUS_1	138N	Monocytes
ACTGTCCGTATAGTAG-1_1	GSM3528753	921	485	8.36048	1	MGUS	MGUS_1	138N	Monocytes
ACTGTCCGTCGAGATG-1_1	GSM3528753	2196	908	9.28962	1	MGUS	MGUS_1	138N	Monocytes
ACTGTCCGTCTAGCCG-1_1	GSM3528753	821	438	12.5457	5	MGUS	MGUS_1	138N	Erythroid Cells
ACTGTCCTCATTGCGA-1_1	GSM3528753	3920	1334	8.34184	10	MGUS	MGUS_1	138N	Monocytes
ACTTACTAGATCCTGT-1_1	GSM3528753	2413	708	3.23249	0	MGUS	MGUS_1	138N	CD4+ T Cells
ACTTACTAGGGCTTCC-1_1	GSM3528753	1361	752	4.84938	6	MGUS	MGUS_1	138N	NK Cells
ACTTACTAGGTGGGTT-1_1	GSM3528753	1937	650	3.76871	0	MGUS	MGUS_1	138N	CD4+ T Cells
ACTTACTCACGAGAGT-1_1	GSM3528753	1926	541	2.9595	0	MGUS	MGUS_1	138N	CD4+ T Cells
ACTTACTTCGCAAGCC-1_1	GSM3528753	1658	619	6.39324	2	MGUS	MGUS_1	138N	CD8+ T Cells
ACTTACTTCTCGCATC-1_1	GSM3528753	3820	1223	6.33508	1	MGUS	MGUS_1	138N	Monocytes
ACTTGTTCACATGTGT-1_1	GSM3528753	780	417	17.3077	5	MGUS	MGUS_1	138N	Erythroid Cells
ACTTGTTGTCCAGTTA-1_1	GSM3528753	3053	781	4.42188	0	MGUS	MGUS_1	138N	CD4+ T Cells
ACTTGTTTCACCCTCA-1_1	GSM3528753	2472	961	9.46602	1	MGUS	MGUS_1	138N	Monocytes
ACTTGTTTCAGTCCCT-1_1	GSM3528753	2074	603	5.7377	2	MGUS	MGUS_1	138N	CD8+ T Cells
ACTTTCACAATAGCAA-1_1	GSM3528753	2695	725	5.49165	0	MGUS	MGUS_1	138N	CD4+ T Cells
ACTTTCACACGCATCG-1_1	GSM3528753	1378	656	7.54717	6	MGUS	MGUS_1	138N	NK Cells
ACTTTCAGTCAACTGT-1_1	GSM3528753	2789	816	4.44604	0	MGUS	MGUS_1	138N	CD4+ T Cells
AGAATAGAGACTGGGT-1_1	GSM3528753	2576	640	4.46429	0	MGUS	MGUS_1	138N	CD4+ T Cells
AGAATAGAGTACGTTC-1_1	GSM3528753	1176	400	9.09864	0	MGUS	MGUS_1	138N	CD4+ T Cells
AGAATAGCAACTGCTA-1_1	GSM3528753	2524	978	9.94453	1	MGUS	MGUS_1	138N	Monocytes
AGAATAGCAAGCCGCT-1_1	GSM3528753	3075	795	3.70732	0	MGUS	MGUS_1	138N	CD4+ T Cells
AGAATAGCACAACTGT-1_1	GSM3528753	1568	623	1.97704	4	MGUS	MGUS_1	138N	CD8+ T Cells
AGAATAGCATGAACCT-1_1	GSM3528753	2329	662	3.30614	4	MGUS	MGUS_1	138N	CD8+ T Cells
AGAATAGCATGTTGAC-1_1	GSM3528753	2958	826	2.70453	0	MGUS	MGUS_1	138N	CD4+ T Cells
AGAATAGTCAGCATGT-1_1	GSM3528753	2943	747	6.62589	0	MGUS	MGUS_1	138N	CD4+ T Cells
AGAATAGTCAGGCAAG-1_1	GSM3528753	2487	716	4.38279	3	MGUS	MGUS_1	138N	Mature B Cells
AGAATAGTCAGGCGAA-1_1	GSM3528753	1966	872	5.1882	6	MGUS	MGUS_1	138N	NK Cells
AGACGTTAGCTGATAA-1_1	GSM3528753	2007	548	7.82262	4	MGUS	MGUS_1	138N	CD8+ T Cells
AGACGTTGTGATAAAC-1_1	GSM3528753	2231	692	3.13761	0	MGUS	MGUS_1	138N	CD4+ T Cells
AGACGTTGTTAAAGTG-1_1	GSM3528753	2238	636	4.06613	0	MGUS	MGUS_1	138N	CD4+ T Cells
AGACGTTTCCACGTTC-1_1	GSM3528753	1099	545	4.73157	2	MGUS	MGUS_1	138N	CD8+ T Cells
AGACGTTTCCGCATAA-1_1	GSM3528753	754	426	5.43767	6	MGUS	MGUS_1	138N	NK Cells
AGAGCGACACTGCCAG-1_1	GSM3528753	2263	903	12.2404	1	MGUS	MGUS_1	138N	Monocytes
AGAGCGACATCCCACT-1_1	GSM3528753	2217	565	3.47316	0	MGUS	MGUS_1	138N	CD4+ T Cells
AGAGCGAGTGATAAGT-1_1	GSM3528753	2134	689	4.35801	0	MGUS	MGUS_1	138N	CD4+ T Cells
AGAGCGATCAGTGTTG-1_1	GSM3528753	1013	484	11.0563	4	MGUS	MGUS_1	138N	CD8+ T Cells
AGAGCGATCAGTTTGG-1_1	GSM3528753	2524	989	11.0143	1	MGUS	MGUS_1	138N	Monocytes
AGAGCGATCATGTCCC-1_1	GSM3528753	1966	745	15.3611	9	MGUS	MGUS_1	138N	Erythroid Cells
AGAGCGATCGTCCGTT-1_1	GSM3528753	1008	362	6.34921	0	MGUS	MGUS_1	138N	CD4+ T Cells
AGAGCTTAGGAATCGC-1_1	GSM3528753	4369	1432	6.08835	10	MGUS	MGUS_1	138N	Monocytes
AGAGCTTCAGCGTCCA-1_1	GSM3528753	2494	849	4.81155	2	MGUS	MGUS_1	138N	CD8+ T Cells
AGAGCTTCATTGCGGC-1_1	GSM3528753	822	337	8.15085	0	MGUS	MGUS_1	138N	CD4+ T Cells
AGAGCTTGTTCCATGA-1_1	GSM3528753	1411	735	4.89015	6	MGUS	MGUS_1	138N	NK Cells
AGAGTGGAGCACCGCT-1_1	GSM3528753	3053	853	3.50475	4	MGUS	MGUS_1	138N	CD8+ T Cells
AGAGTGGAGCGCTCCA-1_1	GSM3528753	2200	656	1.40909	4	MGUS	MGUS_1	138N	CD8+ T Cells
AGAGTGGCAGGGTACA-1_1	GSM3528753	1822	778	6.64105	2	MGUS	MGUS_1	138N	CD8+ T Cells
AGAGTGGTCTTCGAGA-1_1	GSM3528753	2127	585	4.70146	0	MGUS	MGUS_1	138N	CD4+ T Cells
AGATCTGAGATATGCA-1_1	GSM3528753	2551	1088	5.64485	6	MGUS	MGUS_1	138N	NK Cells
AGATCTGAGCCACCTG-1_1	GSM3528753	2056	695	4.66926	4	MGUS	MGUS_1	138N	CD8+ T Cells
AGATCTGAGGTTCCTA-1_1	GSM3528753	2915	790	3.80789	0	MGUS	MGUS_1	138N	CD4+ T Cells
AGATCTGCACAGCCCA-1_1	GSM3528753	2147	953	4.05217	6	MGUS	MGUS_1	138N	NK Cells
AGATCTGCATGAACCT-1_1	GSM3528753	2777	640	3.27692	0	MGUS	MGUS_1	138N	CD4+ T Cells
AGATCTGGTTACGTCA-1_1	GSM3528753	954	350	2.30608	0	MGUS	MGUS_1	138N	CD4+ T Cells
AGATCTGGTTGCGCAC-1_1	GSM3528753	3480	807	5.08621	0	MGUS	MGUS_1	138N	CD4+ T Cells
AGATTGCAGCCAGTTT-1_1	GSM3528753	1886	564	7.15801	0	MGUS	MGUS_1	138N	CD4+ T Cells
AGATTGCCATGCCTTC-1_1	GSM3528753	1619	745	8.21495	6	MGUS	MGUS_1	138N	NK Cells
AGATTGCTCACAGGCC-1_1	GSM3528753	1145	426	2.44541	0	MGUS	MGUS_1	138N	CD4+ T Cells
AGATTGCTCCTAGGGC-1_1	GSM3528753	1287	635	6.52681	5	MGUS	MGUS_1	138N	Erythroid Cells
AGATTGCTCGCATGAT-1_1	GSM3528753	2448	648	2.41013	0	MGUS	MGUS_1	138N	CD4+ T Cells
AGCAGCCAGGCATTGG-1_1	GSM3528753	2050	674	8.29268	2	MGUS	MGUS_1	138N	CD8+ T Cells
AGCAGCCCAGGCTCAC-1_1	GSM3528753	1683	740	5.76352	6	MGUS	MGUS_1	138N	NK Cells
AGCAGCCCAGGTGCCT-1_1	GSM3528753	2528	754	3.52057	4	MGUS	MGUS_1	138N	CD8+ T Cells
AGCAGCCTCTTAGAGC-1_1	GSM3528753	5092	1839	10.3692	1	MGUS	MGUS_1	138N	Monocytes
AGCATACTCTGCCAGG-1_1	GSM3528753	1897	569	3.16289	0	MGUS	MGUS_1	138N	CD4+ T Cells
AGCCTAAAGTACGTTC-1_1	GSM3528753	3282	865	4.47898	0	MGUS	MGUS_1	138N	CD4+ T Cells
AGCCTAAAGTGGAGAA-1_1	GSM3528753	885	413	5.08475	0	MGUS	MGUS_1	138N	CD4+ T Cells
AGCCTAACAACACCTA-1_1	GSM3528753	2987	781	3.48175	0	MGUS	MGUS_1	138N	CD4+ T Cells
AGCCTAACAAGTTAAG-1_1	GSM3528753	1404	616	13.3191	1	MGUS	MGUS_1	138N	Monocytes
AGCCTAACATCGGGTC-1_1	GSM3528753	1844	783	8.24295	4	MGUS	MGUS_1	138N	CD8+ T Cells
AGCCTAACATGACGGA-1_1	GSM3528753	2143	683	3.12646	0	MGUS	MGUS_1	138N	CD4+ T Cells
AGCCTAAGTTAAAGTG-1_1	GSM3528753	2119	655	5.71024	0	MGUS	MGUS_1	138N	CD4+ T Cells
AGCCTAAGTTGAACTC-1_1	GSM3528753	5659	1631	5.70772	10	MGUS	MGUS_1	138N	Monocytes
AGCCTAATCGCAGGCT-1_1	GSM3528753	1372	437	5.61224	0	MGUS	MGUS_1	138N	CD4+ T Cells
AGCGGTCAGTTAACGA-1_1	GSM3528753	2294	633	4.05405	0	MGUS	MGUS_1	138N	CD4+ T Cells
AGCGGTCGTTCGCTAA-1_1	GSM3528753	2339	738	4.01881	0	MGUS	MGUS_1	138N	CD4+ T Cells
AGCGTATAGCGTGAGT-1_1	GSM3528753	2612	708	4.36447	0	MGUS	MGUS_1	138N	CD4+ T Cells
AGCGTATCAGTGAGTG-1_1	GSM3528753	1956	599	7.20859	0	MGUS	MGUS_1	138N	CD4+ T Cells
AGCGTATCATATGCTG-1_1	GSM3528753	2251	660	10.7508	0	MGUS	MGUS_1	138N	CD4+ T Cells
AGCGTATTCTCAACTT-1_1	GSM3528753	1235	486	4.12955	4	MGUS	MGUS_1	138N	CD8+ T Cells
AGCGTCGAGAAGAAGC-1_1	GSM3528753	1316	639	5.6231	6	MGUS	MGUS_1	138N	NK Cells
AGCGTCGAGGCTCTTA-1_1	GSM3528753	2375	886	9.72632	1	MGUS	MGUS_1	138N	Monocytes
AGCGTCGCACTTACGA-1_1	GSM3528753	993	447	6.44512	2	MGUS	MGUS_1	138N	CD8+ T Cells
AGCGTCGGTAAACACA-1_1	GSM3528753	2520	984	9.48413	1	MGUS	MGUS_1	138N	Monocytes
AGCTCCTCAGCCTGTG-1_1	GSM3528753	2837	1289	4.37081	6	MGUS	MGUS_1	138N	NK Cells
AGCTCCTCATGACGGA-1_1	GSM3528753	2572	701	3.18818	0	MGUS	MGUS_1	138N	CD4+ T Cells
AGCTCCTGTTCTGGTA-1_1	GSM3528753	2780	917	3.92086	4	MGUS	MGUS_1	138N	CD8+ T Cells
AGCTCCTTCTCCCTGA-1_1	GSM3528753	1528	638	3.79581	3	MGUS	MGUS_1	138N	Mature B Cells
AGCTCCTTCTGCCCTA-1_1	GSM3528753	2169	618	3.45781	0	MGUS	MGUS_1	138N	CD4+ T Cells
AGCTCTCTCCTGCTTG-1_1	GSM3528753	970	385	9.07216	4	MGUS	MGUS_1	138N	CD8+ T Cells
AGCTTGAGTAGGCTGA-1_1	GSM3528753	3503	1133	10.1056	1	MGUS	MGUS_1	138N	Monocytes
AGCTTGAGTCACTGGC-1_1	GSM3528753	873	423	3.32188	2	MGUS	MGUS_1	138N	CD8+ T Cells
AGCTTGAGTCCGTGAC-1_1	GSM3528753	1804	520	6.48559	0	MGUS	MGUS_1	138N	CD4+ T Cells
AGCTTGATCAACACTG-1_1	GSM3528753	1818	453	11.4961	0	MGUS	MGUS_1	138N	CD4+ T Cells
AGGCCACGTCCCTACT-1_1	GSM3528753	2300	992	4.3913	6	MGUS	MGUS_1	138N	NK Cells
AGGCCACGTGAGTATA-1_1	GSM3528753	2509	988	8.40972	1	MGUS	MGUS_1	138N	Monocytes
AGGCCGTAGATCCCAT-1_1	GSM3528753	2451	797	3.79437	4	MGUS	MGUS_1	138N	CD8+ T Cells
AGGCCGTAGCCTTGAT-1_1	GSM3528753	2352	625	4.2517	0	MGUS	MGUS_1	138N	CD4+ T Cells
AGGCCGTAGCTGATAA-1_1	GSM3528753	2675	557	4.37383	0	MGUS	MGUS_1	138N	CD4+ T Cells
AGGCCGTGTCAACTGT-1_1	GSM3528753	3711	1269	7.57208	8	MGUS	MGUS_1	138N	Monocytes
AGGCCGTGTTCGCTAA-1_1	GSM3528753	2462	739	3.4931	2	MGUS	MGUS_1	138N	CD8+ T Cells
AGGCCGTTCCGTAGGC-1_1	GSM3528753	2320	534	4.39655	0	MGUS	MGUS_1	138N	CD4+ T Cells
AGGCCGTTCGGTGTCG-1_1	GSM3528753	2342	634	4.91033	0	MGUS	MGUS_1	138N	CD4+ T Cells
AGGCCGTTCTGCAGTA-1_1	GSM3528753	2355	1012	8.1104	1	MGUS	MGUS_1	138N	Monocytes
AGGGAGTCAATGGATA-1_1	GSM3528753	3024	1204	15.3439	1	MGUS	MGUS_1	138N	Monocytes
AGGGAGTCACAGGCCT-1_1	GSM3528753	2464	1091	4.62662	6	MGUS	MGUS_1	138N	NK Cells
AGGGAGTGTGTCTGAT-1_1	GSM3528753	3425	887	3.0073	0	MGUS	MGUS_1	138N	CD4+ T Cells
AGGGAGTTCTAACTCT-1_1	GSM3528753	1411	539	5.52799	0	MGUS	MGUS_1	138N	CD4+ T Cells
AGGGATGAGCTTTGGT-1_1	GSM3528753	2319	955	13.6266	1	MGUS	MGUS_1	138N	Monocytes
AGGGATGAGGCAGGTT-1_1	GSM3528753	2717	990	7.47148	1	MGUS	MGUS_1	138N	Monocytes
AGGGATGTCCTGTAGA-1_1	GSM3528753	2295	629	6.84096	0	MGUS	MGUS_1	138N	CD4+ T Cells
AGGGTGAAGACTACAA-1_1	GSM3528753	832	419	14.3029	1	MGUS	MGUS_1	138N	Monocytes
AGGGTGACACCATGTA-1_1	GSM3528753	915	495	4.15301	6	MGUS	MGUS_1	138N	NK Cells
AGGGTGAGTCTCCATC-1_1	GSM3528753	2588	737	4.71406	0	MGUS	MGUS_1	138N	CD4+ T Cells
AGGGTGAGTTATCGGT-1_1	GSM3528753	881	355	0.908059	0	MGUS	MGUS_1	138N	CD4+ T Cells
AGGGTGAGTTGTCTTT-1_1	GSM3528753	930	449	5.26882	2	MGUS	MGUS_1	138N	CD8+ T Cells
AGGGTGATCGGCGGTT-1_1	GSM3528753	2235	792	8.76957	1	MGUS	MGUS_1	138N	Monocytes
AGGTCATAGAATCTCC-1_1	GSM3528753	897	350	2.67559	0	MGUS	MGUS_1	138N	CD4+ T Cells
AGGTCATGTACTCTCC-1_1	GSM3528753	1303	530	3.45357	0	MGUS	MGUS_1	138N	CD4+ T Cells
AGGTCATTCAGTCAGT-1_1	GSM3528753	935	560	5.5615	6	MGUS	MGUS_1	138N	NK Cells
AGGTCATTCCGAAGAG-1_1	GSM3528753	2948	1089	5.7327	1	MGUS	MGUS_1	138N	Monocytes
AGGTCATTCTCTTGAT-1_1	GSM3528753	941	503	7.22635	1	MGUS	MGUS_1	138N	Monocytes
AGGTCCGAGGAGTCTG-1_1	GSM3528753	982	352	5.19348	0	MGUS	MGUS_1	138N	CD4+ T Cells
AGGTCCGAGTAGTGCG-1_1	GSM3528753	1498	533	7.94393	4	MGUS	MGUS_1	138N	CD8+ T Cells
AGGTCCGCACTTAACG-1_1	GSM3528753	6489	1608	6.4879	10	MGUS	MGUS_1	138N	Monocytes
AGGTCCGCATCTACGA-1_1	GSM3528753	1759	504	4.43434	0	MGUS	MGUS_1	138N	CD4+ T Cells
AGTAGTCCACGACGAA-1_1	GSM3528753	2238	839	13.3601	1	MGUS	MGUS_1	138N	Monocytes
AGTAGTCCAGACGCCT-1_1	GSM3528753	1571	446	6.93826	0	MGUS	MGUS_1	138N	CD4+ T Cells
AGTAGTCTCGGTCTAA-1_1	GSM3528753	2726	1199	5.97946	11	MGUS	MGUS_1	138N	Early B Cells
AGTCTTTAGCGATAGC-1_1	GSM3528753	1917	628	2.92123	0	MGUS	MGUS_1	138N	CD4+ T Cells
AGTCTTTCACCACCAG-1_1	GSM3528753	2998	1059	7.57171	8	MGUS	MGUS_1	138N	Monocytes
AGTCTTTTCTCTGTCG-1_1	GSM3528753	3034	785	3.8563	0	MGUS	MGUS_1	138N	CD4+ T Cells
AGTGAGGGTAAAGGAG-1_1	GSM3528753	2033	761	7.82095	1	MGUS	MGUS_1	138N	Monocytes
AGTGAGGGTCAGCTAT-1_1	GSM3528753	2183	895	11.4521	1	MGUS	MGUS_1	138N	Monocytes
AGTGAGGGTCCATGAT-1_1	GSM3528753	1131	537	8.31123	6	MGUS	MGUS_1	138N	NK Cells
AGTGAGGGTGACGCCT-1_1	GSM3528753	2397	647	4.71423	0	MGUS	MGUS_1	138N	CD4+ T Cells
AGTGGGACAGACAAAT-1_1	GSM3528753	1111	393	4.05041	0	MGUS	MGUS_1	138N	CD4+ T Cells
AGTGTCAAGATACACA-1_1	GSM3528753	2529	749	4.1123	0	MGUS	MGUS_1	138N	CD4+ T Cells
AGTGTCAAGCAGCGTA-1_1	GSM3528753	2668	727	4.38531	0	MGUS	MGUS_1	138N	CD4+ T Cells
AGTGTCAAGTGTACCT-1_1	GSM3528753	803	332	4.10959	0	MGUS	MGUS_1	138N	CD4+ T Cells
AGTGTCACACAGGTTT-1_1	GSM3528753	1781	797	10.2751	1	MGUS	MGUS_1	138N	Monocytes
AGTGTCACAGTTCCCT-1_1	GSM3528753	1051	494	12.1789	5	MGUS	MGUS_1	138N	Erythroid Cells
AGTGTCATCCTGTAGA-1_1	GSM3528753	2334	682	6.16967	0	MGUS	MGUS_1	138N	CD4+ T Cells
AGTTGGTAGTCCGTAT-1_1	GSM3528753	899	474	6.67408	1	MGUS	MGUS_1	138N	Monocytes
AGTTGGTCATGCAATC-1_1	GSM3528753	757	350	7.39762	2	MGUS	MGUS_1	138N	CD8+ T Cells
ATAACGCAGCCCAATT-1_1	GSM3528753	3623	1247	6.37593	1	MGUS	MGUS_1	138N	Monocytes
ATAACGCAGGAGTTGC-1_1	GSM3528753	1246	561	17.175	1	MGUS	MGUS_1	138N	Monocytes
ATAACGCCAGCGTAAG-1_1	GSM3528753	1753	757	8.32858	1	MGUS	MGUS_1	138N	Monocytes
ATAACGCCATGCCTAA-1_1	GSM3528753	2690	1087	8.95911	1	MGUS	MGUS_1	138N	Monocytes
ATAACGCGTTCGTCTC-1_1	GSM3528753	1800	750	6.94444	2	MGUS	MGUS_1	138N	CD8+ T Cells
ATAACGCTCCGCGTTT-1_1	GSM3528753	2382	795	7.0529	1	MGUS	MGUS_1	138N	Monocytes
ATAACGCTCGGTCCGA-1_1	GSM3528753	1735	713	11.5274	1	MGUS	MGUS_1	138N	Monocytes
ATAACGCTCTAGAGTC-1_1	GSM3528753	2154	566	4.5961	0	MGUS	MGUS_1	138N	CD4+ T Cells
ATAAGAGAGGACCACA-1_1	GSM3528753	3151	1147	9.20343	8	MGUS	MGUS_1	138N	Monocytes
ATAAGAGAGGCTCATT-1_1	GSM3528753	3762	828	4.17331	0	MGUS	MGUS_1	138N	CD4+ T Cells
ATAAGAGCAAAGGTGC-1_1	GSM3528753	1139	682	6.23354	6	MGUS	MGUS_1	138N	NK Cells
ATAAGAGCATTTGCTT-1_1	GSM3528753	2532	723	3.98894	0	MGUS	MGUS_1	138N	CD4+ T Cells
ATAAGAGGTCTAGAGG-1_1	GSM3528753	3047	683	4.16803	0	MGUS	MGUS_1	138N	CD4+ T Cells
ATAGACCAGGGTGTTG-1_1	GSM3528753	1931	798	8.80373	1	MGUS	MGUS_1	138N	Monocytes
ATAGACCCAATGAAAC-1_1	GSM3528753	2399	714	3.95998	0	MGUS	MGUS_1	138N	CD4+ T Cells
ATAGACCGTCCATCCT-1_1	GSM3528753	2139	616	2.33754	0	MGUS	MGUS_1	138N	CD4+ T Cells
ATAGACCGTCCGAACC-1_1	GSM3528753	1734	680	1.96078	0	MGUS	MGUS_1	138N	CD4+ T Cells
ATAGACCTCGCGTAGC-1_1	GSM3528753	5911	1528	7.17307	10	MGUS	MGUS_1	138N	Monocytes
ATCATCTGTAAGGATT-1_1	GSM3528753	912	448	9.32018	2	MGUS	MGUS_1	138N	CD8+ T Cells
ATCATCTGTCTGATCA-1_1	GSM3528753	1147	616	3.48736	6	MGUS	MGUS_1	138N	NK Cells
ATCATCTTCAGGCGAA-1_1	GSM3528753	2750	1069	8.36364	1	MGUS	MGUS_1	138N	Monocytes
ATCATGGCAAGCCGTC-1_1	GSM3528753	3041	1144	7.89214	8	MGUS	MGUS_1	138N	Monocytes
ATCATGGGTCTAGCCG-1_1	GSM3528753	4720	1409	5.69915	8	MGUS	MGUS_1	138N	Monocytes
ATCATGGGTCTCTCGT-1_1	GSM3528753	2913	831	3.12393	0	MGUS	MGUS_1	138N	CD4+ T Cells
ATCATGGTCCGTCATC-1_1	GSM3528753	2643	764	4.27544	0	MGUS	MGUS_1	138N	CD4+ T Cells
ATCCACCAGCGAGAAA-1_1	GSM3528753	4577	1427	5.09067	10	MGUS	MGUS_1	138N	Monocytes
ATCCACCGTTACGCGC-1_1	GSM3528753	1735	810	14.4669	1	MGUS	MGUS_1	138N	Monocytes
ATCCGAAAGAGACTTA-1_1	GSM3528753	4982	1481	8.2497	10	MGUS	MGUS_1	138N	Monocytes
ATCCGAAAGTTCGATC-1_1	GSM3528753	3039	800	4.57387	0	MGUS	MGUS_1	138N	CD4+ T Cells
ATCCGAATCGTCTGAA-1_1	GSM3528753	2592	962	15.0463	10	MGUS	MGUS_1	138N	Monocytes
ATCGAGTAGCCCAACC-1_1	GSM3528753	2577	745	2.63873	0	MGUS	MGUS_1	138N	CD4+ T Cells
ATCGAGTCATCCAACA-1_1	GSM3528753	1756	675	6.32118	2	MGUS	MGUS_1	138N	CD8+ T Cells
ATCGAGTGTACGCACC-1_1	GSM3528753	1788	659	7.15884	2	MGUS	MGUS_1	138N	CD8+ T Cells
ATCGAGTGTTATTCTC-1_1	GSM3528753	2434	662	8.2991	0	MGUS	MGUS_1	138N	CD4+ T Cells
ATCGAGTTCAGTGTTG-1_1	GSM3528753	2296	651	4.09408	0	MGUS	MGUS_1	138N	CD4+ T Cells
ATCGAGTTCTTACCTA-1_1	GSM3528753	1986	699	12.2356	1	MGUS	MGUS_1	138N	Monocytes
ATCTACTCACTGTGTA-1_1	GSM3528753	2373	884	9.14454	1	MGUS	MGUS_1	138N	Monocytes
ATCTACTCATGAAGTA-1_1	GSM3528753	1578	492	3.42205	0	MGUS	MGUS_1	138N	CD4+ T Cells
ATCTACTCATTACGAC-1_1	GSM3528753	1576	565	2.47462	0	MGUS	MGUS_1	138N	CD4+ T Cells
ATCTACTTCCGAAGAG-1_1	GSM3528753	2197	654	8.19299	0	MGUS	MGUS_1	138N	CD4+ T Cells
ATCTGCCAGAGCTTCT-1_1	GSM3528753	1555	657	7.45981	6	MGUS	MGUS_1	138N	NK Cells
ATCTGCCCAAGTCTGT-1_1	GSM3528753	3074	836	5.20494	0	MGUS	MGUS_1	138N	CD4+ T Cells
ATCTGCCCAGGTGCCT-1_1	GSM3528753	1640	636	5.12195	2	MGUS	MGUS_1	138N	CD8+ T Cells
ATCTGCCTCAACCAAC-1_1	GSM3528753	832	343	8.17308	5	MGUS	MGUS_1	138N	Erythroid Cells
ATGAGGGCATCGATGT-1_1	GSM3528753	2249	585	3.82392	0	MGUS	MGUS_1	138N	CD4+ T Cells
ATGCGATAGAGCTGGT-1_1	GSM3528753	969	345	6.81115	0	MGUS	MGUS_1	138N	CD4+ T Cells
ATGCGATAGGCGATAC-1_1	GSM3528753	1733	605	6.98211	4	MGUS	MGUS_1	138N	CD8+ T Cells
ATGCGATAGGGAGTAA-1_1	GSM3528753	2670	1030	11.7603	1	MGUS	MGUS_1	138N	Monocytes
ATGCGATAGGTTACCT-1_1	GSM3528753	2687	768	5.2847	0	MGUS	MGUS_1	138N	CD4+ T Cells
ATGCGATGTCCGTGAC-1_1	GSM3528753	1896	566	6.75105	0	MGUS	MGUS_1	138N	CD4+ T Cells
ATGCGATGTCTACCTC-1_1	GSM3528753	1638	509	3.663	0	MGUS	MGUS_1	138N	CD4+ T Cells
ATGCGATGTGTTGAGG-1_1	GSM3528753	1599	523	4.19012	0	MGUS	MGUS_1	138N	CD4+ T Cells
ATGGGAGAGAGGGATA-1_1	GSM3528753	1273	581	9.42655	1	MGUS	MGUS_1	138N	Monocytes
ATGGGAGAGCTCCCAG-1_1	GSM3528753	1382	450	3.76266	0	MGUS	MGUS_1	138N	CD4+ T Cells
ATGGGAGCACAACTGT-1_1	GSM3528753	1014	362	1.28205	0	MGUS	MGUS_1	138N	CD4+ T Cells
ATGGGAGGTGAAAGAG-1_1	GSM3528753	885	376	10.0565	0	MGUS	MGUS_1	138N	CD4+ T Cells
ATGTGTGAGAAAGTGG-1_1	GSM3528753	2953	856	4.33458	0	MGUS	MGUS_1	138N	CD4+ T Cells
ATGTGTGCAGTAGAGC-1_1	GSM3528753	1800	812	15.1667	1	MGUS	MGUS_1	138N	Monocytes
ATGTGTGCAGTTAACC-1_1	GSM3528753	1842	818	10.8035	1	MGUS	MGUS_1	138N	Monocytes
ATGTGTGGTACCGTAT-1_1	GSM3528753	2870	1097	7.38676	1	MGUS	MGUS_1	138N	Monocytes
ATGTGTGGTTAAAGTG-1_1	GSM3528753	905	447	19.4475	1	MGUS	MGUS_1	138N	Monocytes
ATTACTCAGGACATTA-1_1	GSM3528753	924	390	6.27706	5	MGUS	MGUS_1	138N	Erythroid Cells
ATTACTCAGGAGTACC-1_1	GSM3528753	902	500	10.1996	1	MGUS	MGUS_1	138N	Monocytes
ATTACTCCAAGTCATC-1_1	GSM3528753	1382	476	3.32851	0	MGUS	MGUS_1	138N	CD4+ T Cells
ATTACTCTCCAAACAC-1_1	GSM3528753	2335	667	4.15418	0	MGUS	MGUS_1	138N	CD4+ T Cells
ATTACTCTCTCTAAGG-1_1	GSM3528753	2703	712	3.29264	0	MGUS	MGUS_1	138N	CD4+ T Cells
ATTATCCAGGATGCGT-1_1	GSM3528753	2237	683	4.60438	0	MGUS	MGUS_1	138N	CD4+ T Cells
ATTATCCAGGGCTTCC-1_1	GSM3528753	1866	483	6.16292	0	MGUS	MGUS_1	138N	CD4+ T Cells
ATTATCCAGTCGTACT-1_1	GSM3528753	2732	1077	7.65007	1	MGUS	MGUS_1	138N	Monocytes
ATTATCCGTGCACGAA-1_1	GSM3528753	2999	884	4.93498	4	MGUS	MGUS_1	138N	CD8+ T Cells
ATTATCCTCAACGGCC-1_1	GSM3528753	2512	950	6.72771	1	MGUS	MGUS_1	138N	Monocytes
ATTATCCTCCCAAGAT-1_1	GSM3528753	2026	680	8.04541	4	MGUS	MGUS_1	138N	CD8+ T Cells
ATTCTACAGCTAGGCA-1_1	GSM3528753	1468	660	15.9401	1	MGUS	MGUS_1	138N	Monocytes
ATTCTACCATCCGCGA-1_1	GSM3528753	2694	1051	10.4677	1	MGUS	MGUS_1	138N	Monocytes
ATTCTACCATTCCTGC-1_1	GSM3528753	2292	984	10.2967	1	MGUS	MGUS_1	138N	Monocytes
ATTCTACGTCATATCG-1_1	GSM3528753	4901	1458	5.42746	3	MGUS	MGUS_1	138N	Mature B Cells
ATTCTACGTTAAAGTG-1_1	GSM3528753	837	386	18.5185	5	MGUS	MGUS_1	138N	Erythroid Cells
ATTCTACTCCTGCTTG-1_1	GSM3528753	2113	644	5.48982	0	MGUS	MGUS_1	138N	CD4+ T Cells
ATTCTACTCTACTCAT-1_1	GSM3528753	1584	609	2.90404	4	MGUS	MGUS_1	138N	CD8+ T Cells
ATTGGACCAAGCGAGT-1_1	GSM3528753	2718	801	4.74614	0	MGUS	MGUS_1	138N	CD4+ T Cells
ATTGGACCACAAGACG-1_1	GSM3528753	3541	878	7.11663	4	MGUS	MGUS_1	138N	CD8+ T Cells
ATTGGACTCATCGCTC-1_1	GSM3528753	3489	1190	8.79908	10	MGUS	MGUS_1	138N	Monocytes
ATTGGACTCCTAGAAC-1_1	GSM3528753	2615	722	2.3327	0	MGUS	MGUS_1	138N	CD4+ T Cells
ATTGGACTCTTGAGGT-1_1	GSM3528753	1688	800	11.9668	1	MGUS	MGUS_1	138N	Monocytes
ATTGGTGAGAAACGAG-1_1	GSM3528753	1754	569	5.41619	0	MGUS	MGUS_1	138N	CD4+ T Cells
ATTGGTGAGTGCGATG-1_1	GSM3528753	7434	2147	3.71267	11	MGUS	MGUS_1	138N	Early B Cells
ATTGGTGCAGATCCAT-1_1	GSM3528753	4047	1263	5.53496	8	MGUS	MGUS_1	138N	Monocytes
ATTGGTGTCAACGGCC-1_1	GSM3528753	1737	523	4.4905	0	MGUS	MGUS_1	138N	CD4+ T Cells
ATTGGTGTCCCTAACC-1_1	GSM3528753	1187	411	4.71778	0	MGUS	MGUS_1	138N	CD4+ T Cells
ATTTCTGCATGCCACG-1_1	GSM3528753	1125	456	13.8667	1	MGUS	MGUS_1	138N	Monocytes
ATTTCTGCATTACGAC-1_1	GSM3528753	3443	1194	6.7964	8	MGUS	MGUS_1	138N	Monocytes
ATTTCTGGTTTGGCGC-1_1	GSM3528753	5732	1584	4.76274	10	MGUS	MGUS_1	138N	Monocytes
ATTTCTGTCCAGAAGG-1_1	GSM3528753	5993	1936	11.6302	3	MGUS	MGUS_1	138N	Mature B Cells
CAACCTCAGCTGCCCA-1_1	GSM3528753	2358	706	4.15606	0	MGUS	MGUS_1	138N	CD4+ T Cells
CAACCTCCAATCACAC-1_1	GSM3528753	1607	767	6.47169	6	MGUS	MGUS_1	138N	NK Cells
CAACCTCGTTGGGACA-1_1	GSM3528753	1148	528	18.1185	1	MGUS	MGUS_1	138N	Monocytes
CAACCTCTCGCCATAA-1_1	GSM3528753	1390	631	15.1079	1	MGUS	MGUS_1	138N	Monocytes
CAACTAGAGCCACCTG-1_1	GSM3528753	2290	972	9.73799	1	MGUS	MGUS_1	138N	Monocytes
CAACTAGTCGGTTAAC-1_1	GSM3528753	1209	589	19.4376	1	MGUS	MGUS_1	138N	Monocytes
CAAGAAAAGACTAGAT-1_1	GSM3528753	3018	776	3.47913	4	MGUS	MGUS_1	138N	CD8+ T Cells
CAAGAAAAGAGTAATC-1_1	GSM3528753	2226	708	3.00988	0	MGUS	MGUS_1	138N	CD4+ T Cells
CAAGAAACAGGGTTAG-1_1	GSM3528753	1093	480	9.88106	2	MGUS	MGUS_1	138N	CD8+ T Cells
CAAGATCAGATGCCTT-1_1	GSM3528753	3540	989	2.37288	0	MGUS	MGUS_1	138N	CD4+ T Cells
CAAGATCAGTAACCCT-1_1	GSM3528753	1087	405	3.12787	0	MGUS	MGUS_1	138N	CD4+ T Cells
CAAGATCCAAGCCGCT-1_1	GSM3528753	2396	946	8.51419	1	MGUS	MGUS_1	138N	Monocytes
CAAGATCGTCCAACTA-1_1	GSM3528753	6564	1823	4.92078	10	MGUS	MGUS_1	138N	Monocytes
CAAGGCCAGCTAACAA-1_1	GSM3528753	1429	587	8.95731	1	MGUS	MGUS_1	138N	Monocytes
CAAGGCCTCGCCAAAT-1_1	GSM3528753	3369	789	3.0276	0	MGUS	MGUS_1	138N	CD4+ T Cells
CAAGTTGGTCGAGTTT-1_1	GSM3528753	867	378	15.917	0	MGUS	MGUS_1	138N	CD4+ T Cells
CAAGTTGTCACAGGCC-1_1	GSM3528753	2024	913	5.48419	6	MGUS	MGUS_1	138N	NK Cells
CAAGTTGTCTGCCCTA-1_1	GSM3528753	1838	567	3.42764	0	MGUS	MGUS_1	138N	CD4+ T Cells
CACAAACAGGTTCCTA-1_1	GSM3528753	1673	634	8.42797	2	MGUS	MGUS_1	138N	CD8+ T Cells
CACAAACCAATGACCT-1_1	GSM3528753	1228	430	3.25733	0	MGUS	MGUS_1	138N	CD4+ T Cells
CACAAACCATACGCTA-1_1	GSM3528753	1240	646	6.20968	6	MGUS	MGUS_1	138N	NK Cells
CACAAACCATCCCATC-1_1	GSM3528753	2319	1007	7.89133	1	MGUS	MGUS_1	138N	Monocytes
CACAAACGTACAGACG-1_1	GSM3528753	2511	664	4.57985	0	MGUS	MGUS_1	138N	CD4+ T Cells
CACAAACGTCTTGCGG-1_1	GSM3528753	2944	809	5.57065	4	MGUS	MGUS_1	138N	CD8+ T Cells
CACAAACGTTGTCGCG-1_1	GSM3528753	1704	475	5.51643	0	MGUS	MGUS_1	138N	CD4+ T Cells
CACACAAAGTGCCAGA-1_1	GSM3528753	2082	654	5.42747	0	MGUS	MGUS_1	138N	CD4+ T Cells
CACACCTGTATTCGTG-1_1	GSM3528753	2266	930	12.3124	1	MGUS	MGUS_1	138N	Monocytes
CACACCTGTGTCTGAT-1_1	GSM3528753	1470	700	4.7619	6	MGUS	MGUS_1	138N	NK Cells
CACACCTTCGAACGGA-1_1	GSM3528753	4824	1462	5.3068	8	MGUS	MGUS_1	138N	Monocytes
CACACTCAGGGAACGG-1_1	GSM3528753	2447	925	8.70454	1	MGUS	MGUS_1	138N	Monocytes
CACACTCCACATTCGA-1_1	GSM3528753	1299	602	19.1686	1	MGUS	MGUS_1	138N	Monocytes
CACACTCGTAGCGTAG-1_1	GSM3528753	3049	1320	6.49393	6	MGUS	MGUS_1	138N	NK Cells
CACACTCTCGCCATAA-1_1	GSM3528753	4312	1554	4.96289	7	MGUS	MGUS_1	138N	Naive B Cells
CACAGGCAGCGTGTCC-1_1	GSM3528753	1063	566	15.8984	1	MGUS	MGUS_1	138N	Monocytes
CACAGGCCAGATCGGA-1_1	GSM3528753	2790	1001	8.45878	1	MGUS	MGUS_1	138N	Monocytes
CACAGGCGTACTCAAC-1_1	GSM3528753	2466	783	2.83861	0	MGUS	MGUS_1	138N	CD4+ T Cells
CACAGGCGTCGGCACT-1_1	GSM3528753	1574	556	10.2922	4	MGUS	MGUS_1	138N	CD8+ T Cells
CACAGGCGTTGACGTT-1_1	GSM3528753	2687	755	6.14068	4	MGUS	MGUS_1	138N	CD8+ T Cells
CACAGTACACGGTTTA-1_1	GSM3528753	1260	456	5.39683	0	MGUS	MGUS_1	138N	CD4+ T Cells
CACAGTAGTACCGAGA-1_1	GSM3528753	4218	1583	12.2333	1	MGUS	MGUS_1	138N	Monocytes
CACATAGAGAAGATTC-1_1	GSM3528753	2497	617	4.64557	0	MGUS	MGUS_1	138N	CD4+ T Cells
CACATAGAGATGGGTC-1_1	GSM3528753	927	392	5.39374	0	MGUS	MGUS_1	138N	CD4+ T Cells
CACATAGAGTAATCCC-1_1	GSM3528753	1240	406	7.33871	0	MGUS	MGUS_1	138N	CD4+ T Cells
CACATTTAGGGTGTTG-1_1	GSM3528753	901	462	8.43507	1	MGUS	MGUS_1	138N	Monocytes
CACATTTTCTGCTGTC-1_1	GSM3528753	3173	1095	8.38323	1	MGUS	MGUS_1	138N	Monocytes
CACCACTAGAGACGAA-1_1	GSM3528753	1488	483	6.3172	0	MGUS	MGUS_1	138N	CD4+ T Cells
CACCACTCAAGTTGTC-1_1	GSM3528753	1355	472	3.61624	0	MGUS	MGUS_1	138N	CD4+ T Cells
CACCACTCACCAACCG-1_1	GSM3528753	2270	1014	5.02203	2	MGUS	MGUS_1	138N	CD8+ T Cells
CACCACTCAGCTTAAC-1_1	GSM3528753	1031	392	2.13385	0	MGUS	MGUS_1	138N	CD4+ T Cells
CACCACTCAGGAATGC-1_1	GSM3528753	1976	887	4.95951	6	MGUS	MGUS_1	138N	NK Cells
CACCAGGAGTAGGTGC-1_1	GSM3528753	2605	722	5.87332	0	MGUS	MGUS_1	138N	CD4+ T Cells
CACCAGGCAATTCCTT-1_1	GSM3528753	2548	786	5.21978	2	MGUS	MGUS_1	138N	CD8+ T Cells
CACCAGGGTCGCTTTC-1_1	GSM3528753	1900	908	4.94737	6	MGUS	MGUS_1	138N	NK Cells
CACCAGGTCTCTGTCG-1_1	GSM3528753	1659	435	2.83303	5	MGUS	MGUS_1	138N	Erythroid Cells
CACCTTGTCATTGCGA-1_1	GSM3528753	4198	1247	7.02716	3	MGUS	MGUS_1	138N	Mature B Cells
CACTCCACAAGCGATG-1_1	GSM3528753	1238	410	3.06947	0	MGUS	MGUS_1	138N	CD4+ T Cells
CACTCCAGTAAGAGGA-1_1	GSM3528753	2752	774	2.97965	0	MGUS	MGUS_1	138N	CD4+ T Cells
CAGAATCAGAATTCCC-1_1	GSM3528753	4051	1400	6.34411	8	MGUS	MGUS_1	138N	Monocytes
CAGAATCAGACTACAA-1_1	GSM3528753	4092	1254	6.8915	1	MGUS	MGUS_1	138N	Monocytes
CAGAATCTCCCTTGCA-1_1	GSM3528753	2788	682	4.87805	0	MGUS	MGUS_1	138N	CD4+ T Cells
CAGAGAGAGACCCACC-1_1	GSM3528753	2426	975	11.1707	1	MGUS	MGUS_1	138N	Monocytes
CAGAGAGAGATGTAAC-1_1	GSM3528753	1475	478	4.20339	0	MGUS	MGUS_1	138N	CD4+ T Cells
CAGAGAGAGGTGTTAA-1_1	GSM3528753	2159	614	3.98333	0	MGUS	MGUS_1	138N	CD4+ T Cells
CAGAGAGAGTTATCGC-1_1	GSM3528753	6345	2012	8.79433	1	MGUS	MGUS_1	138N	Monocytes
CAGATCAAGGAGTAGA-1_1	GSM3528753	2500	1004	8.72	1	MGUS	MGUS_1	138N	Monocytes
CAGATCAGTCTAGCCG-1_1	GSM3528753	3119	958	9.07342	8	MGUS	MGUS_1	138N	Monocytes
CAGCAGCCAGCGTCCA-1_1	GSM3528753	1196	392	4.76589	0	MGUS	MGUS_1	138N	CD4+ T Cells
CAGCAGCGTGACCAAG-1_1	GSM3528753	919	358	4.57018	0	MGUS	MGUS_1	138N	CD4+ T Cells
CAGCATAAGATCGATA-1_1	GSM3528753	1927	641	6.43487	0	MGUS	MGUS_1	138N	CD4+ T Cells
CAGCATAAGTAATCCC-1_1	GSM3528753	1188	551	11.1953	1	MGUS	MGUS_1	138N	Monocytes
CAGCATACAAGTTGTC-1_1	GSM3528753	2022	834	5.83581	1	MGUS	MGUS_1	138N	Monocytes
CAGCATAGTGTGGTTT-1_1	GSM3528753	1742	681	11.7107	1	MGUS	MGUS_1	138N	Monocytes
CAGCCGAAGAGCAATT-1_1	GSM3528753	1176	393	1.78571	0	MGUS	MGUS_1	138N	CD4+ T Cells
CAGCCGAAGGATGCGT-1_1	GSM3528753	2037	595	5.00736	0	MGUS	MGUS_1	138N	CD4+ T Cells
CAGCCGACATAGACTC-1_1	GSM3528753	2774	747	3.49676	0	MGUS	MGUS_1	138N	CD4+ T Cells
CAGCCGATCGAACTGT-1_1	GSM3528753	1255	624	13.0677	1	MGUS	MGUS_1	138N	Monocytes
CAGCCGATCGGGAGTA-1_1	GSM3528753	1936	589	3.6157	4	MGUS	MGUS_1	138N	CD8+ T Cells
CAGCGACAGAAACGCC-1_1	GSM3528753	2901	847	3.65391	0	MGUS	MGUS_1	138N	CD4+ T Cells
CAGCGACAGTCCGTAT-1_1	GSM3528753	2634	742	3.37889	0	MGUS	MGUS_1	138N	CD4+ T Cells
CAGCGACGTAAGAGGA-1_1	GSM3528753	713	418	4.48808	2	MGUS	MGUS_1	138N	CD8+ T Cells
CAGCGACGTAAGTTCC-1_1	GSM3528753	3475	1191	7.56835	10	MGUS	MGUS_1	138N	Monocytes
CAGCGACGTCTTGATG-1_1	GSM3528753	2069	813	11.1648	1	MGUS	MGUS_1	138N	Monocytes
CAGCGACTCCGTAGGC-1_1	GSM3528753	2690	720	4.57249	0	MGUS	MGUS_1	138N	CD4+ T Cells
CAGCTAAAGGTTCCTA-1_1	GSM3528753	1231	439	3.9805	0	MGUS	MGUS_1	138N	CD4+ T Cells
CAGCTAACACAGCGTC-1_1	GSM3528753	2371	885	12.5264	6	MGUS	MGUS_1	138N	NK Cells
CAGCTAACATTACGAC-1_1	GSM3528753	3272	481	1.77262	5	MGUS	MGUS_1	138N	Erythroid Cells
CAGCTGGCACAGACTT-1_1	GSM3528753	855	370	19.883	5	MGUS	MGUS_1	138N	Erythroid Cells
CAGCTGGGTAGGGTAC-1_1	GSM3528753	3359	1180	5.86484	8	MGUS	MGUS_1	138N	Monocytes
CAGGTGCCAGCCTTGG-1_1	GSM3528753	1078	401	2.22635	0	MGUS	MGUS_1	138N	CD4+ T Cells
CAGGTGCGTAGAAGGA-1_1	GSM3528753	776	414	18.1701	1	MGUS	MGUS_1	138N	Monocytes
CAGGTGCGTAGAGGAA-1_1	GSM3528753	2285	613	3.98249	0	MGUS	MGUS_1	138N	CD4+ T Cells
CAGGTGCTCCGGGTGT-1_1	GSM3528753	3151	1080	8.9178	1	MGUS	MGUS_1	138N	Monocytes
CAGTAACAGCTATGCT-1_1	GSM3528753	1701	577	2.46914	0	MGUS	MGUS_1	138N	CD4+ T Cells
CAGTAACAGTGGGATC-1_1	GSM3528753	2832	721	4.76695	0	MGUS	MGUS_1	138N	CD4+ T Cells
CAGTAACAGTTACCCA-1_1	GSM3528753	2165	649	4.29561	0	MGUS	MGUS_1	138N	CD4+ T Cells
CAGTAACGTCTCTCTG-1_1	GSM3528753	1956	595	5.31697	0	MGUS	MGUS_1	138N	CD4+ T Cells
CAGTAACTCAAGGCTT-1_1	GSM3528753	2246	826	6.05521	2	MGUS	MGUS_1	138N	CD8+ T Cells
CAGTAACTCGTCTGAA-1_1	GSM3528753	2749	973	7.49363	1	MGUS	MGUS_1	138N	Monocytes
CAGTAACTCGTTGCCT-1_1	GSM3528753	1102	527	7.89474	1	MGUS	MGUS_1	138N	Monocytes
CAGTCCTAGTAACCCT-1_1	GSM3528753	2622	1051	9.80168	1	MGUS	MGUS_1	138N	Monocytes
CAGTCCTGTCCAACTA-1_1	GSM3528753	1750	519	5.94286	0	MGUS	MGUS_1	138N	CD4+ T Cells
CAGTCCTGTCCAGTGC-1_1	GSM3528753	2955	1002	7.14044	8	MGUS	MGUS_1	138N	Monocytes
CAGTCCTGTGCGATAG-1_1	GSM3528753	982	377	12.831	0	MGUS	MGUS_1	138N	CD4+ T Cells
CAGTCCTTCCTCATTA-1_1	GSM3528753	3577	1250	6.54179	8	MGUS	MGUS_1	138N	Monocytes
CATATGGGTCATTAGC-1_1	GSM3528753	1644	544	5.47445	0	MGUS	MGUS_1	138N	CD4+ T Cells
CATATGGGTGCAGTAG-1_1	GSM3528753	2104	603	4.03992	0	MGUS	MGUS_1	138N	CD4+ T Cells
CATATGGTCTCGGACG-1_1	GSM3528753	2293	896	13.0833	1	MGUS	MGUS_1	138N	Monocytes
CATATTCGTGCTGTAT-1_1	GSM3528753	3367	1131	7.33591	8	MGUS	MGUS_1	138N	Monocytes
CATATTCGTTATGCGT-1_1	GSM3528753	1959	772	9.18836	1	MGUS	MGUS_1	138N	Monocytes
CATCAAGCACGTCAGC-1_1	GSM3528753	3128	779	3.38875	0	MGUS	MGUS_1	138N	CD4+ T Cells
CATCAAGGTCACCTAA-1_1	GSM3528753	1933	645	3.41438	0	MGUS	MGUS_1	138N	CD4+ T Cells
CATCAGAAGCAAATCA-1_1	GSM3528753	1571	485	6.8746	0	MGUS	MGUS_1	138N	CD4+ T Cells
CATCAGAAGGGAACGG-1_1	GSM3528753	2341	752	4.52798	4	MGUS	MGUS_1	138N	CD8+ T Cells
CATCAGACACCTCGTT-1_1	GSM3528753	927	499	10.356	2	MGUS	MGUS_1	138N	CD8+ T Cells
CATCAGACATTACGAC-1_1	GSM3528753	2195	549	3.918	0	MGUS	MGUS_1	138N	CD4+ T Cells
CATCAGAGTTATGTGC-1_1	GSM3528753	2327	949	9.0245	1	MGUS	MGUS_1	138N	Monocytes
CATCAGAGTTCAGCGC-1_1	GSM3528753	785	456	5.47771	1	MGUS	MGUS_1	138N	Monocytes
CATCCACAGAGCCTAG-1_1	GSM3528753	2936	760	6.09673	4	MGUS	MGUS_1	138N	CD8+ T Cells
CATCCACAGCTCCTTC-1_1	GSM3528753	1027	394	2.72639	0	MGUS	MGUS_1	138N	CD4+ T Cells
CATCCACCAGCTTCGG-1_1	GSM3528753	1958	621	6.02656	4	MGUS	MGUS_1	138N	CD8+ T Cells
CATCCACGTCTTCTCG-1_1	GSM3528753	2921	1151	4.92982	6	MGUS	MGUS_1	138N	NK Cells
CATCCACGTTAAGAAC-1_1	GSM3528753	1438	435	2.78164	0	MGUS	MGUS_1	138N	CD4+ T Cells
CATCCACGTTCAGACT-1_1	GSM3528753	1950	569	5.48718	0	MGUS	MGUS_1	138N	CD4+ T Cells
CATCCACTCGGAAACG-1_1	GSM3528753	2349	851	7.91826	1	MGUS	MGUS_1	138N	Monocytes
CATCGAAAGAGCTTCT-1_1	GSM3528753	1164	523	14.8625	1	MGUS	MGUS_1	138N	Monocytes
CATCGAAGTCCGAGTC-1_1	GSM3528753	2805	692	3.77897	0	MGUS	MGUS_1	138N	CD4+ T Cells
CATCGAAGTTGGTGGA-1_1	GSM3528753	1628	589	5.89681	2	MGUS	MGUS_1	138N	CD8+ T Cells
CATCGGGAGATGTAAC-1_1	GSM3528753	2217	600	5.54804	0	MGUS	MGUS_1	138N	CD4+ T Cells
CATCGGGTCACCTTAT-1_1	GSM3528753	2271	944	7.74989	1	MGUS	MGUS_1	138N	Monocytes
CATGACACACATTAGC-1_1	GSM3528753	2006	881	11.665	1	MGUS	MGUS_1	138N	Monocytes
CATGACACAGAGTGTG-1_1	GSM3528753	1981	978	5.35083	6	MGUS	MGUS_1	138N	NK Cells
CATGACAGTCAGCTAT-1_1	GSM3528753	3082	1109	8.2414	1	MGUS	MGUS_1	138N	Monocytes
CATGACATCACGCATA-1_1	GSM3528753	774	371	7.10594	4	MGUS	MGUS_1	138N	CD8+ T Cells
CATGACATCCGTCAAA-1_1	GSM3528753	746	360	18.4987	5	MGUS	MGUS_1	138N	Erythroid Cells
CATGACATCGGAGGTA-1_1	GSM3528753	2317	693	4.70436	0	MGUS	MGUS_1	138N	CD4+ T Cells
CATGCCTAGTCCAGGA-1_1	GSM3528753	3072	798	2.86458	0	MGUS	MGUS_1	138N	CD4+ T Cells
CATGCCTCAAGTTGTC-1_1	GSM3528753	881	414	19.6368	5	MGUS	MGUS_1	138N	Erythroid Cells
CATGCCTCATATACGC-1_1	GSM3528753	2437	701	3.40583	0	MGUS	MGUS_1	138N	CD4+ T Cells
CATGGCGAGAGCTTCT-1_1	GSM3528753	2622	1004	5.1106	10	MGUS	MGUS_1	138N	Monocytes
CATGGCGCAGGTGCCT-1_1	GSM3528753	2071	851	11.2506	1	MGUS	MGUS_1	138N	Monocytes
CATGGCGGTCCCGACA-1_1	GSM3528753	2295	661	3.09368	0	MGUS	MGUS_1	138N	CD4+ T Cells
CATGGCGGTTAAGAAC-1_1	GSM3528753	1989	611	3.67019	0	MGUS	MGUS_1	138N	CD4+ T Cells
CATTATCAGAAAGTGG-1_1	GSM3528753	2781	811	3.8835	0	MGUS	MGUS_1	138N	CD4+ T Cells
CATTATCAGCACCGCT-1_1	GSM3528753	1530	630	8.95425	2	MGUS	MGUS_1	138N	CD8+ T Cells
CATTATCAGCCCAACC-1_1	GSM3528753	1312	587	17.9116	1	MGUS	MGUS_1	138N	Monocytes
CATTATCCATAAGACA-1_1	GSM3528753	2312	634	4.02249	0	MGUS	MGUS_1	138N	CD4+ T Cells
CATTATCTCAATAAGG-1_1	GSM3528753	1418	667	19.6756	1	MGUS	MGUS_1	138N	Monocytes
CATTATCTCTACGAGT-1_1	GSM3528753	2614	1049	9.41086	1	MGUS	MGUS_1	138N	Monocytes
CATTCGCCACCGAATT-1_1	GSM3528753	1734	506	4.67128	0	MGUS	MGUS_1	138N	CD4+ T Cells
CATTCGCCAGTATGCT-1_1	GSM3528753	1965	602	3.96947	0	MGUS	MGUS_1	138N	CD4+ T Cells
CATTCGCTCCAACCAA-1_1	GSM3528753	2940	1135	7.38095	1	MGUS	MGUS_1	138N	Monocytes
CATTCGCTCCACGCAG-1_1	GSM3528753	2583	965	8.36237	1	MGUS	MGUS_1	138N	Monocytes
CCAATCCAGCCAGTTT-1_1	GSM3528753	2690	930	8.84758	1	MGUS	MGUS_1	138N	Monocytes
CCAATCCGTTCAGGCC-1_1	GSM3528753	2016	849	8.38294	6	MGUS	MGUS_1	138N	NK Cells
CCACCTAAGCAACGGT-1_1	GSM3528753	2690	942	5.53903	4	MGUS	MGUS_1	138N	CD8+ T Cells
CCACCTAAGTCACGCC-1_1	GSM3528753	2341	993	12.6015	1	MGUS	MGUS_1	138N	Monocytes
CCACCTACATGGGAAC-1_1	GSM3528753	1896	738	11.5506	1	MGUS	MGUS_1	138N	Monocytes
CCACCTATCACATAGC-1_1	GSM3528753	2060	983	5.92233	2	MGUS	MGUS_1	138N	CD8+ T Cells
CCACGGAAGATGCCTT-1_1	GSM3528753	977	376	2.4565	0	MGUS	MGUS_1	138N	CD4+ T Cells
CCACGGACATACAGCT-1_1	GSM3528753	1288	578	7.2205	1	MGUS	MGUS_1	138N	Monocytes
CCACGGAGTGTGAATA-1_1	GSM3528753	1349	458	6.37509	0	MGUS	MGUS_1	138N	CD4+ T Cells
CCACTACAGATGCCTT-1_1	GSM3528753	2666	754	5.43886	0	MGUS	MGUS_1	138N	CD4+ T Cells
CCACTACAGGTGTTAA-1_1	GSM3528753	970	402	17.0103	5	MGUS	MGUS_1	138N	Erythroid Cells
CCACTACGTACCGTAT-1_1	GSM3528753	2778	1071	9.46724	1	MGUS	MGUS_1	138N	Monocytes
CCACTACTCGGATGGA-1_1	GSM3528753	3621	1216	2.9826	12	MGUS	MGUS_1	138N	Plasmacytoid Dentritic Cells
CCAGCGAAGGACAGAA-1_1	GSM3528753	1163	465	13.7575	1	MGUS	MGUS_1	138N	Monocytes
CCAGCGACAAGGTGTG-1_1	GSM3528753	2276	635	6.63445	4	MGUS	MGUS_1	138N	CD8+ T Cells
CCAGCGACACAAGACG-1_1	GSM3528753	2094	737	7.06781	2	MGUS	MGUS_1	138N	CD8+ T Cells
CCAGCGAGTAGCAAAT-1_1	GSM3528753	2176	954	3.81434	6	MGUS	MGUS_1	138N	NK Cells
CCAGCGATCGTGGTCG-1_1	GSM3528753	5503	1665	5.32437	10	MGUS	MGUS_1	138N	Monocytes
CCATGTCAGCGTAATA-1_1	GSM3528753	8218	1925	3.54101	10	MGUS	MGUS_1	138N	Monocytes
CCATGTCTCACGACTA-1_1	GSM3528753	814	457	6.87961	1	MGUS	MGUS_1	138N	Monocytes
CCATGTCTCGCCATAA-1_1	GSM3528753	904	518	17.6991	1	MGUS	MGUS_1	138N	Monocytes
CCATTCGAGGACAGAA-1_1	GSM3528753	8612	1909	5.37622	10	MGUS	MGUS_1	138N	Monocytes
CCATTCGAGTGTTTGC-1_1	GSM3528753	2128	903	10.2444	1	MGUS	MGUS_1	138N	Monocytes
CCCAATCAGACTGTAA-1_1	GSM3528753	2301	653	4.86745	4	MGUS	MGUS_1	138N	CD8+ T Cells
CCCAATCCAATGGAAT-1_1	GSM3528753	2762	717	1.88269	0	MGUS	MGUS_1	138N	CD4+ T Cells
CCCAATCCAGAGCCAA-1_1	GSM3528753	991	396	2.92634	0	MGUS	MGUS_1	138N	CD4+ T Cells
CCCAGTTAGGACTGGT-1_1	GSM3528753	3104	833	4.02706	0	MGUS	MGUS_1	138N	CD4+ T Cells
CCCAGTTAGTCAAGGC-1_1	GSM3528753	2245	602	2.98441	0	MGUS	MGUS_1	138N	CD4+ T Cells
CCCAGTTAGTGTTGAA-1_1	GSM3528753	2590	709	4.28571	0	MGUS	MGUS_1	138N	CD4+ T Cells
CCCAGTTGTAAACGCG-1_1	GSM3528753	3162	1127	6.86275	1	MGUS	MGUS_1	138N	Monocytes
CCCAGTTGTGAGTGAC-1_1	GSM3528753	2670	731	4.04494	0	MGUS	MGUS_1	138N	CD4+ T Cells
CCCAGTTTCTAGCACA-1_1	GSM3528753	3062	646	4.4742	0	MGUS	MGUS_1	138N	CD4+ T Cells
CCCATACAGAAGAAGC-1_1	GSM3528753	1681	692	11.0648	2	MGUS	MGUS_1	138N	CD8+ T Cells
CCCATACTCTATCCCG-1_1	GSM3528753	1272	538	9.19811	6	MGUS	MGUS_1	138N	NK Cells
CCCTCCTAGACACGAC-1_1	GSM3528753	2239	731	3.39437	0	MGUS	MGUS_1	138N	CD4+ T Cells
CCCTCCTAGCCCAACC-1_1	GSM3528753	1437	734	2.36604	6	MGUS	MGUS_1	138N	NK Cells
CCCTCCTAGCTGAACG-1_1	GSM3528753	2595	823	5.08671	0	MGUS	MGUS_1	138N	CD4+ T Cells
CCCTCCTGTCGCATCG-1_1	GSM3528753	2246	974	4.98664	6	MGUS	MGUS_1	138N	NK Cells
CCGGGATAGCAATCTC-1_1	GSM3528753	2071	922	4.39401	6	MGUS	MGUS_1	138N	NK Cells
CCGGGATCACCGGAAA-1_1	GSM3528753	3213	855	7.71864	4	MGUS	MGUS_1	138N	CD8+ T Cells
CCGGGATCATCGGGTC-1_1	GSM3528753	981	467	13.9653	5	MGUS	MGUS_1	138N	Erythroid Cells
CCGGGATTCGTTGCCT-1_1	GSM3528753	2813	1100	10.1315	1	MGUS	MGUS_1	138N	Monocytes
CCGGTAGCAGCTGTAT-1_1	GSM3528753	793	363	14.1236	5	MGUS	MGUS_1	138N	Erythroid Cells
CCGGTAGCATGGTAGG-1_1	GSM3528753	884	478	4.63801	1	MGUS	MGUS_1	138N	Monocytes
CCGGTAGTCCCGGATG-1_1	GSM3528753	1934	721	7.23888	2	MGUS	MGUS_1	138N	CD8+ T Cells
CCGTACTAGGCTCTTA-1_1	GSM3528753	2169	868	10.604	1	MGUS	MGUS_1	138N	Monocytes
CCGTACTCAATTCCTT-1_1	GSM3528753	1965	927	5.75064	6	MGUS	MGUS_1	138N	NK Cells
CCGTACTCAGGTGCCT-1_1	GSM3528753	9385	2234	8.27917	9	MGUS	MGUS_1	138N	Erythroid Cells
CCGTACTGTGACAAAT-1_1	GSM3528753	1829	571	6.56096	0	MGUS	MGUS_1	138N	CD4+ T Cells
CCGTGGAAGTCCATAC-1_1	GSM3528753	1569	535	5.35373	0	MGUS	MGUS_1	138N	CD4+ T Cells
CCGTGGACACAGCCCA-1_1	GSM3528753	979	511	8.88662	1	MGUS	MGUS_1	138N	Monocytes
CCGTGGACAGGCAGTA-1_1	GSM3528753	923	378	3.90033	0	MGUS	MGUS_1	138N	CD4+ T Cells
CCGTGGACAGTGGGAT-1_1	GSM3528753	5105	1586	7.73751	1	MGUS	MGUS_1	138N	Monocytes
CCGTGGACATATGCTG-1_1	GSM3528753	749	423	4.27236	1	MGUS	MGUS_1	138N	Monocytes
CCGTGGAGTTTGGCGC-1_1	GSM3528753	2238	654	6.03217	4	MGUS	MGUS_1	138N	CD8+ T Cells
CCGTGGATCCTTTACA-1_1	GSM3528753	1501	574	15.4564	1	MGUS	MGUS_1	138N	Monocytes
CCGTGGATCTCAACTT-1_1	GSM3528753	1464	472	1.29781	0	MGUS	MGUS_1	138N	CD4+ T Cells
CCGTTCAAGTCCAGGA-1_1	GSM3528753	1264	603	5.06329	1	MGUS	MGUS_1	138N	Monocytes
CCGTTCACAGGGTATG-1_1	GSM3528753	2232	708	3.89785	4	MGUS	MGUS_1	138N	CD8+ T Cells
CCGTTCACAGTATCTG-1_1	GSM3528753	2736	824	4.64181	0	MGUS	MGUS_1	138N	CD4+ T Cells
CCGTTCATCTCGCATC-1_1	GSM3528753	3064	1120	14.8499	1	MGUS	MGUS_1	138N	Monocytes
CCTAAAGCACAACGTT-1_1	GSM3528753	1226	621	5.79119	1	MGUS	MGUS_1	138N	Monocytes
CCTAAAGGTCAGATAA-1_1	GSM3528753	714	451	6.30252	5	MGUS	MGUS_1	138N	Erythroid Cells
CCTAAAGGTGAGTGAC-1_1	GSM3528753	742	392	8.08625	1	MGUS	MGUS_1	138N	Monocytes
CCTACACAGCGTGTCC-1_1	GSM3528753	4344	1547	6.44567	11	MGUS	MGUS_1	138N	Early B Cells
CCTACACGTCCAGTAT-1_1	GSM3528753	2015	644	6.79901	0	MGUS	MGUS_1	138N	CD4+ T Cells
CCTACACGTTAAAGTG-1_1	GSM3528753	2532	692	4.14692	0	MGUS	MGUS_1	138N	CD4+ T Cells
CCTACACTCAAAGTAG-1_1	GSM3528753	2538	996	8.39243	1	MGUS	MGUS_1	138N	Monocytes
CCTACCACACCAGTTA-1_1	GSM3528753	1954	612	5.68066	4	MGUS	MGUS_1	138N	CD8+ T Cells
CCTACCAGTGTCAATC-1_1	GSM3528753	997	479	17.5527	1	MGUS	MGUS_1	138N	Monocytes
CCTAGCTCAAACCCAT-1_1	GSM3528753	1405	545	8.96797	2	MGUS	MGUS_1	138N	CD8+ T Cells
CCTAGCTCAGCAGTTT-1_1	GSM3528753	2734	1047	4.60863	6	MGUS	MGUS_1	138N	NK Cells
CCTAGCTGTAGGCATG-1_1	GSM3528753	2682	845	2.57271	4	MGUS	MGUS_1	138N	CD8+ T Cells
CCTAGCTTCATCGATG-1_1	GSM3528753	1505	490	4.45183	0	MGUS	MGUS_1	138N	CD4+ T Cells
CCTATTATCATCACCC-1_1	GSM3528753	2926	938	5.57075	4	MGUS	MGUS_1	138N	CD8+ T Cells
CCTCAGTAGCTAAACA-1_1	GSM3528753	1609	599	3.41827	0	MGUS	MGUS_1	138N	CD4+ T Cells
CCTCAGTAGGCGCTCT-1_1	GSM3528753	2201	482	3.22581	5	MGUS	MGUS_1	138N	Erythroid Cells
CCTCAGTAGTATCTCG-1_1	GSM3528753	3709	1272	6.98301	8	MGUS	MGUS_1	138N	Monocytes
CCTCAGTAGTGTGAAT-1_1	GSM3528753	2309	641	2.945	0	MGUS	MGUS_1	138N	CD4+ T Cells
CCTCAGTCAAAGTCAA-1_1	GSM3528753	2040	644	6.86275	0	MGUS	MGUS_1	138N	CD4+ T Cells
CCTCAGTCACAACTGT-1_1	GSM3528753	940	529	8.08511	1	MGUS	MGUS_1	138N	Monocytes
CCTCAGTGTACGACCC-1_1	GSM3528753	1273	655	7.6198	5	MGUS	MGUS_1	138N	Erythroid Cells
CCTCAGTGTGGTCCGT-1_1	GSM3528753	3145	857	3.27504	4	MGUS	MGUS_1	138N	CD8+ T Cells
CCTCAGTGTGGTTTCA-1_1	GSM3528753	4086	1199	5.43319	1	MGUS	MGUS_1	138N	Monocytes
CCTCTGAAGCAGACTG-1_1	GSM3528753	2682	790	3.13199	0	MGUS	MGUS_1	138N	CD4+ T Cells
CCTCTGAGTCTAGTCA-1_1	GSM3528753	3559	837	2.89407	0	MGUS	MGUS_1	138N	CD4+ T Cells
CCTCTGAGTTAAAGTG-1_1	GSM3528753	1059	516	12.6534	1	MGUS	MGUS_1	138N	Monocytes
CCTCTGATCATAAAGG-1_1	GSM3528753	1387	526	3.7491	0	MGUS	MGUS_1	138N	CD4+ T Cells
CCTCTGATCGGATGTT-1_1	GSM3528753	2222	815	8.9559	4	MGUS	MGUS_1	138N	CD8+ T Cells
CCTTACGAGCCACTAT-1_1	GSM3528753	1123	511	4.00712	3	MGUS	MGUS_1	138N	Mature B Cells
CCTTACGTCAGCAACT-1_1	GSM3528753	1157	421	1.72861	0	MGUS	MGUS_1	138N	CD4+ T Cells
CCTTCGAAGTGAATTG-1_1	GSM3528753	1438	637	14.8818	1	MGUS	MGUS_1	138N	Monocytes
CCTTCGACAGGCGATA-1_1	GSM3528753	3717	1206	4.03551	4	MGUS	MGUS_1	138N	CD8+ T Cells
CCTTCGAGTAAGGGCT-1_1	GSM3528753	6714	1564	6.50879	3	MGUS	MGUS_1	138N	Mature B Cells
CCTTTCTCAAGACGTG-1_1	GSM3528753	1370	462	7.0073	0	MGUS	MGUS_1	138N	CD4+ T Cells
CCTTTCTCATGTCTCC-1_1	GSM3528753	2134	719	4.12371	4	MGUS	MGUS_1	138N	CD8+ T Cells
CCTTTCTTCAACTCTT-1_1	GSM3528753	2920	822	2.80822	0	MGUS	MGUS_1	138N	CD4+ T Cells
CGAACATAGACAATAC-1_1	GSM3528753	2417	1015	3.5995	6	MGUS	MGUS_1	138N	NK Cells
CGAACATAGATAGGAG-1_1	GSM3528753	1115	412	2.6009	0	MGUS	MGUS_1	138N	CD4+ T Cells
CGAACATAGGCCCTCA-1_1	GSM3528753	1863	467	3.65003	0	MGUS	MGUS_1	138N	CD4+ T Cells
CGAACATAGGTGCTTT-1_1	GSM3528753	3132	1072	6.35377	1	MGUS	MGUS_1	138N	Monocytes
CGAACATCAGGTGGAT-1_1	GSM3528753	2909	1096	8.9034	1	MGUS	MGUS_1	138N	Monocytes
CGAATGTAGGACAGCT-1_1	GSM3528753	919	406	15.8868	1	MGUS	MGUS_1	138N	Monocytes
CGAATGTAGTTAAGTG-1_1	GSM3528753	2705	842	3.99261	0	MGUS	MGUS_1	138N	CD4+ T Cells
CGAATGTCAGGGAGAG-1_1	GSM3528753	1536	525	5.59896	0	MGUS	MGUS_1	138N	CD4+ T Cells
CGAATGTGTCTAACGT-1_1	GSM3528753	1425	483	11.7895	0	MGUS	MGUS_1	138N	CD4+ T Cells
CGAATGTGTGTGACGA-1_1	GSM3528753	1415	627	10.0353	6	MGUS	MGUS_1	138N	NK Cells
CGAATGTGTTACGTCA-1_1	GSM3528753	2781	1054	6.22078	1	MGUS	MGUS_1	138N	Monocytes
CGAATGTTCAGCGACC-1_1	GSM3528753	1564	612	5.24297	1	MGUS	MGUS_1	138N	Monocytes
CGACCTTAGGTGATAT-1_1	GSM3528753	2035	620	4.52088	4	MGUS	MGUS_1	138N	CD8+ T Cells
CGACCTTGTCGCGAAA-1_1	GSM3528753	1415	493	4.4523	2	MGUS	MGUS_1	138N	CD8+ T Cells
CGACCTTTCTCTGCTG-1_1	GSM3528753	2510	717	3.34661	0	MGUS	MGUS_1	138N	CD4+ T Cells
CGACTTCAGTACGCGA-1_1	GSM3528753	1976	608	4.04858	4	MGUS	MGUS_1	138N	CD8+ T Cells
CGACTTCAGTATCGAA-1_1	GSM3528753	4777	1614	8.08039	10	MGUS	MGUS_1	138N	Monocytes
CGACTTCTCACGATGT-1_1	GSM3528753	2178	245	0.964187	5	MGUS	MGUS_1	138N	Erythroid Cells
CGAGAAGAGCCCAATT-1_1	GSM3528753	2243	852	6.33081	2	MGUS	MGUS_1	138N	CD8+ T Cells
CGAGCACCACAACTGT-1_1	GSM3528753	1609	751	6.96085	6	MGUS	MGUS_1	138N	NK Cells
CGAGCACCACAGAGGT-1_1	GSM3528753	1111	432	3.06031	0	MGUS	MGUS_1	138N	CD4+ T Cells
CGAGCACGTATTAGCC-1_1	GSM3528753	3793	937	4.5083	0	MGUS	MGUS_1	138N	CD4+ T Cells
CGAGCACGTGCGATAG-1_1	GSM3528753	2270	637	5.37445	0	MGUS	MGUS_1	138N	CD4+ T Cells
CGAGCACGTTAGGGTG-1_1	GSM3528753	2484	1009	7.97101	6	MGUS	MGUS_1	138N	NK Cells
CGAGCCAAGTTAGCGG-1_1	GSM3528753	1902	648	6.15142	4	MGUS	MGUS_1	138N	CD8+ T Cells
CGAGCCACACGGTAGA-1_1	GSM3528753	2187	685	4.8011	0	MGUS	MGUS_1	138N	CD4+ T Cells
CGAGCCAGTATCAGTC-1_1	GSM3528753	1814	863	4.7409	6	MGUS	MGUS_1	138N	NK Cells
CGAGCCAGTCTCGTTC-1_1	GSM3528753	786	373	2.67176	0	MGUS	MGUS_1	138N	CD4+ T Cells
CGAGCCAGTTAAAGAC-1_1	GSM3528753	2078	573	5.29355	0	MGUS	MGUS_1	138N	CD4+ T Cells
CGAGCCATCGGCATCG-1_1	GSM3528753	727	332	19.945	5	MGUS	MGUS_1	138N	Erythroid Cells
CGATCGGAGATCTGAA-1_1	GSM3528753	3266	700	4.34783	0	MGUS	MGUS_1	138N	CD4+ T Cells
CGATCGGAGTTACCCA-1_1	GSM3528753	1624	557	4.80296	0	MGUS	MGUS_1	138N	CD4+ T Cells
CGATCGGCACGGCGTT-1_1	GSM3528753	2102	537	3.90105	0	MGUS	MGUS_1	138N	CD4+ T Cells
CGATCGGCATAGTAAG-1_1	GSM3528753	4116	1303	6.85131	8	MGUS	MGUS_1	138N	Monocytes
CGATCGGGTGGTGTAG-1_1	GSM3528753	2899	817	5.20869	0	MGUS	MGUS_1	138N	CD4+ T Cells
CGATGGCAGAAGATTC-1_1	GSM3528753	2245	1039	4.45434	6	MGUS	MGUS_1	138N	NK Cells
CGATGGCAGCTAAGAT-1_1	GSM3528753	2383	669	3.44104	0	MGUS	MGUS_1	138N	CD4+ T Cells
CGATGGCCATGCGCAC-1_1	GSM3528753	1405	503	8.96797	0	MGUS	MGUS_1	138N	CD4+ T Cells
CGATGGCGTACGAAAT-1_1	GSM3528753	1908	561	7.44235	0	MGUS	MGUS_1	138N	CD4+ T Cells
CGATGTAAGTTTGCGT-1_1	GSM3528753	2624	763	4.61128	0	MGUS	MGUS_1	138N	CD4+ T Cells
CGATGTACAAACCCAT-1_1	GSM3528753	771	312	6.09598	0	MGUS	MGUS_1	138N	CD4+ T Cells
CGATGTACAGCTATTG-1_1	GSM3528753	966	347	2.27743	0	MGUS	MGUS_1	138N	CD4+ T Cells
CGATGTAGTGTAATGA-1_1	GSM3528753	1234	639	8.2658	6	MGUS	MGUS_1	138N	NK Cells
CGATGTATCAATACCG-1_1	GSM3528753	1782	785	11.2795	8	MGUS	MGUS_1	138N	Monocytes
CGATGTATCGGTCTAA-1_1	GSM3528753	3130	709	4.05751	0	MGUS	MGUS_1	138N	CD4+ T Cells
CGATGTATCTACTATC-1_1	GSM3528753	1796	859	5.84633	6	MGUS	MGUS_1	138N	NK Cells
CGATTGAAGCTCCTCT-1_1	GSM3528753	800	439	8.25	6	MGUS	MGUS_1	138N	NK Cells
CGATTGAAGGCGTACA-1_1	GSM3528753	1536	708	16.3411	1	MGUS	MGUS_1	138N	Monocytes
CGATTGAGTTGACGTT-1_1	GSM3528753	2548	1036	8.51648	1	MGUS	MGUS_1	138N	Monocytes
CGCCAAGAGGAGCGAG-1_1	GSM3528753	1455	727	18.9003	1	MGUS	MGUS_1	138N	Monocytes
CGCCAAGCAAAGAATC-1_1	GSM3528753	1967	571	5.59227	0	MGUS	MGUS_1	138N	CD4+ T Cells
CGCCAAGCACCTATCC-1_1	GSM3528753	2626	782	4.41736	4	MGUS	MGUS_1	138N	CD8+ T Cells
CGCCAAGCACTATCTT-1_1	GSM3528753	1669	484	3.41522	0	MGUS	MGUS_1	138N	CD4+ T Cells
CGCCAAGCAGGATTGG-1_1	GSM3528753	2885	735	4.64471	0	MGUS	MGUS_1	138N	CD4+ T Cells
CGCCAAGGTTATCACG-1_1	GSM3528753	1253	454	4.38947	0	MGUS	MGUS_1	138N	CD4+ T Cells
CGCCAAGGTTGATTCG-1_1	GSM3528753	1026	374	2.63158	0	MGUS	MGUS_1	138N	CD4+ T Cells
CGCCAAGTCAGGTTCA-1_1	GSM3528753	2032	857	19.685	1	MGUS	MGUS_1	138N	Monocytes
CGCCAAGTCCTTGACC-1_1	GSM3528753	2063	593	3.49006	0	MGUS	MGUS_1	138N	CD4+ T Cells
CGCCAAGTCCTTGCCA-1_1	GSM3528753	2371	941	3.41628	1	MGUS	MGUS_1	138N	Monocytes
CGCGGTAGTGTGAAAT-1_1	GSM3528753	1451	683	6.82288	6	MGUS	MGUS_1	138N	NK Cells
CGCGTTTGTAGGGTAC-1_1	GSM3528753	2701	676	3.40615	0	MGUS	MGUS_1	138N	CD4+ T Cells
CGCGTTTTCCAAGTAC-1_1	GSM3528753	1879	629	10.5375	3	MGUS	MGUS_1	138N	Mature B Cells
CGCGTTTTCGCGGATC-1_1	GSM3528753	2696	1009	7.12166	1	MGUS	MGUS_1	138N	Monocytes
CGCTATCCACATTAGC-1_1	GSM3528753	3243	929	3.33025	0	MGUS	MGUS_1	138N	CD4+ T Cells
CGCTATCGTACCGAGA-1_1	GSM3528753	1752	543	3.53881	0	MGUS	MGUS_1	138N	CD4+ T Cells
CGCTATCTCCAAATGC-1_1	GSM3528753	1697	798	13.0819	1	MGUS	MGUS_1	138N	Monocytes
CGCTGGACATAAAGGT-1_1	GSM3528753	1391	598	6.9734	4	MGUS	MGUS_1	138N	CD8+ T Cells
CGCTGGAGTGTGGTTT-1_1	GSM3528753	1364	395	5.71848	0	MGUS	MGUS_1	138N	CD4+ T Cells
CGCTGGAGTTGTCGCG-1_1	GSM3528753	2159	657	5.32654	0	MGUS	MGUS_1	138N	CD4+ T Cells
CGCTTCATCCCAACGG-1_1	GSM3528753	935	344	2.35294	0	MGUS	MGUS_1	138N	CD4+ T Cells
CGGACACAGACACGAC-1_1	GSM3528753	1286	440	2.79938	0	MGUS	MGUS_1	138N	CD4+ T Cells
CGGACACAGCTTCGCG-1_1	GSM3528753	769	319	3.12094	0	MGUS	MGUS_1	138N	CD4+ T Cells
CGGACACGTTTACTCT-1_1	GSM3528753	2554	890	5.36413	4	MGUS	MGUS_1	138N	CD8+ T Cells
CGGACGTAGACATAAC-1_1	GSM3528753	2900	793	4.27586	4	MGUS	MGUS_1	138N	CD8+ T Cells
CGGACGTAGCTCCTCT-1_1	GSM3528753	2700	685	5.59259	0	MGUS	MGUS_1	138N	CD4+ T Cells
CGGACGTGTAGGGACT-1_1	GSM3528753	2313	882	7.99827	1	MGUS	MGUS_1	138N	Monocytes
CGGACTGAGAGGGATA-1_1	GSM3528753	1804	489	7.76053	0	MGUS	MGUS_1	138N	CD4+ T Cells
CGGACTGAGAGTAATC-1_1	GSM3528753	1082	473	9.51941	4	MGUS	MGUS_1	138N	CD8+ T Cells
CGGACTGAGTGAAGAG-1_1	GSM3528753	2683	1022	5.59076	1	MGUS	MGUS_1	138N	Monocytes
CGGAGCTCATTGTGCA-1_1	GSM3528753	966	443	5.17598	4	MGUS	MGUS_1	138N	CD8+ T Cells
CGGAGCTGTGGCAAAC-1_1	GSM3528753	814	444	16.3391	1	MGUS	MGUS_1	138N	Monocytes
CGGAGCTTCCCTGACT-1_1	GSM3528753	4154	1390	11.7959	8	MGUS	MGUS_1	138N	Monocytes
CGGAGTCAGTCATCCA-1_1	GSM3528753	5813	1521	4.8512	12	MGUS	MGUS_1	138N	Plasmacytoid Dentritic Cells
CGGAGTCCAAGTTGTC-1_1	GSM3528753	1114	393	13.465	1	MGUS	MGUS_1	138N	Monocytes
CGGAGTCCATGCCCGA-1_1	GSM3528753	1013	540	4.44225	2	MGUS	MGUS_1	138N	CD8+ T Cells
CGGAGTCCATGGTTGT-1_1	GSM3528753	2213	665	7.00407	0	MGUS	MGUS_1	138N	CD4+ T Cells
CGGAGTCGTTACGCGC-1_1	GSM3528753	2657	753	4.93037	0	MGUS	MGUS_1	138N	CD4+ T Cells
CGGCTAGGTCCATGAT-1_1	GSM3528753	979	531	2.14505	1	MGUS	MGUS_1	138N	Monocytes
CGGCTAGGTCCGAAGA-1_1	GSM3528753	995	520	7.8392	2	MGUS	MGUS_1	138N	CD8+ T Cells
CGGCTAGGTGCGGTAA-1_1	GSM3528753	1421	422	1.33709	0	MGUS	MGUS_1	138N	CD4+ T Cells
CGGCTAGTCATCATTC-1_1	GSM3528753	2291	728	3.79747	0	MGUS	MGUS_1	138N	CD4+ T Cells
CGGGTCAGTGACTACT-1_1	GSM3528753	1230	593	7.31707	6	MGUS	MGUS_1	138N	NK Cells
CGGGTCAGTTCACCTC-1_1	GSM3528753	1659	683	5.36468	1	MGUS	MGUS_1	138N	Monocytes
CGGTTAACATTAACCG-1_1	GSM3528753	1067	349	1.49953	0	MGUS	MGUS_1	138N	CD4+ T Cells
CGGTTAAGTACCGAGA-1_1	GSM3528753	850	425	10.3529	0	MGUS	MGUS_1	138N	CD4+ T Cells
CGGTTAAGTAGCTTGT-1_1	GSM3528753	934	502	17.0236	1	MGUS	MGUS_1	138N	Monocytes
CGGTTAAGTTACCAGT-1_1	GSM3528753	2720	942	3.01471	3	MGUS	MGUS_1	138N	Mature B Cells
CGGTTAATCCCAGGTG-1_1	GSM3528753	6211	1707	5.79617	10	MGUS	MGUS_1	138N	Monocytes
CGGTTAATCTTGAGGT-1_1	GSM3528753	1316	641	15.4255	1	MGUS	MGUS_1	138N	Monocytes
CGTAGCGGTATGAAAC-1_1	GSM3528753	1100	376	6.81818	0	MGUS	MGUS_1	138N	CD4+ T Cells
CGTAGGCCAAACAACA-1_1	GSM3528753	1693	746	6.08387	6	MGUS	MGUS_1	138N	NK Cells
CGTAGGCGTGAGTGAC-1_1	GSM3528753	5234	1567	5.19679	8	MGUS	MGUS_1	138N	Monocytes
CGTCACTAGTTCGATC-1_1	GSM3528753	1715	537	4.89796	0	MGUS	MGUS_1	138N	CD4+ T Cells
CGTCACTCATCACAAC-1_1	GSM3528753	3480	809	3.44828	4	MGUS	MGUS_1	138N	CD8+ T Cells
CGTCACTGTCTTCGTC-1_1	GSM3528753	3278	1197	4.85052	8	MGUS	MGUS_1	138N	Monocytes
CGTCACTTCTGCCAGG-1_1	GSM3528753	3223	608	2.32702	9	MGUS	MGUS_1	138N	Erythroid Cells
CGTCAGGAGTAACCCT-1_1	GSM3528753	3235	801	3.30757	0	MGUS	MGUS_1	138N	CD4+ T Cells
CGTCAGGGTCCGAACC-1_1	GSM3528753	1934	825	15.4602	1	MGUS	MGUS_1	138N	Monocytes
CGTCAGGTCTACCTGC-1_1	GSM3528753	2826	953	9.05874	1	MGUS	MGUS_1	138N	Monocytes
CGTCAGGTCTTGAGGT-1_1	GSM3528753	2491	688	4.85749	4	MGUS	MGUS_1	138N	CD8+ T Cells
CGTCAGGTCTTTACGT-1_1	GSM3528753	1001	550	7.19281	6	MGUS	MGUS_1	138N	NK Cells
CGTCCATCATCACGAT-1_1	GSM3528753	1566	474	3.12899	0	MGUS	MGUS_1	138N	CD4+ T Cells
CGTCCATGTTCCGTCT-1_1	GSM3528753	1900	601	7.10526	4	MGUS	MGUS_1	138N	CD8+ T Cells
CGTCCATGTTGAGTTC-1_1	GSM3528753	2482	641	4.83481	0	MGUS	MGUS_1	138N	CD4+ T Cells
CGTCCATTCCTTTCGG-1_1	GSM3528753	1162	472	6.28227	0	MGUS	MGUS_1	138N	CD4+ T Cells
CGTCTACAGCGAGAAA-1_1	GSM3528753	1938	596	6.39835	0	MGUS	MGUS_1	138N	CD4+ T Cells
CGTCTACCATACGCCG-1_1	GSM3528753	3401	921	3.20494	0	MGUS	MGUS_1	138N	CD4+ T Cells
CGTCTACTCTATGTGG-1_1	GSM3528753	2030	1011	5.41872	6	MGUS	MGUS_1	138N	NK Cells
CGTGAGCTCGCCAGCA-1_1	GSM3528753	2583	960	7.89779	1	MGUS	MGUS_1	138N	Monocytes
CGTGAGCTCTCTGTCG-1_1	GSM3528753	2277	1016	4.83092	6	MGUS	MGUS_1	138N	NK Cells
CGTGTAACAATCTGCA-1_1	GSM3528753	1932	742	8.17805	1	MGUS	MGUS_1	138N	Monocytes
CGTGTAACATACTACG-1_1	GSM3528753	2676	817	4.858	4	MGUS	MGUS_1	138N	CD8+ T Cells
CGTGTCTAGATCCTGT-1_1	GSM3528753	784	371	1.78571	0	MGUS	MGUS_1	138N	CD4+ T Cells
CGTGTCTCAGAAGCAC-1_1	GSM3528753	1476	534	9.68835	2	MGUS	MGUS_1	138N	CD8+ T Cells
CGTGTCTGTGATGCCC-1_1	GSM3528753	3173	896	4.60132	0	MGUS	MGUS_1	138N	CD4+ T Cells
CGTGTCTGTTACCGAT-1_1	GSM3528753	2893	756	3.90598	4	MGUS	MGUS_1	138N	CD8+ T Cells
CGTGTCTTCATGCTCC-1_1	GSM3528753	993	349	3.32326	0	MGUS	MGUS_1	138N	CD4+ T Cells
CGTTAGAAGATCCGAG-1_1	GSM3528753	2334	670	5.01285	0	MGUS	MGUS_1	138N	CD4+ T Cells
CGTTAGACATACCATG-1_1	GSM3528753	1204	428	4.31894	0	MGUS	MGUS_1	138N	CD4+ T Cells
CGTTAGAGTACCAGTT-1_1	GSM3528753	2774	777	2.63158	0	MGUS	MGUS_1	138N	CD4+ T Cells
CGTTAGAGTACCATCA-1_1	GSM3528753	1467	524	6.40763	0	MGUS	MGUS_1	138N	CD4+ T Cells
CGTTAGAGTCGTCTTC-1_1	GSM3528753	2084	571	5.37428	0	MGUS	MGUS_1	138N	CD4+ T Cells
CGTTCTGAGAGTTGGC-1_1	GSM3528753	3115	735	9.59872	9	MGUS	MGUS_1	138N	Erythroid Cells
CGTTCTGAGATCACGG-1_1	GSM3528753	4061	1283	6.55011	8	MGUS	MGUS_1	138N	Monocytes
CGTTCTGCAAGTCTGT-1_1	GSM3528753	802	462	5.11222	6	MGUS	MGUS_1	138N	NK Cells
CGTTCTGCAGTCAGAG-1_1	GSM3528753	3324	1014	4.99398	3	MGUS	MGUS_1	138N	Mature B Cells
CGTTCTGTCTTTAGTC-1_1	GSM3528753	1631	769	5.33415	6	MGUS	MGUS_1	138N	NK Cells
CGTTGGGAGCACACAG-1_1	GSM3528753	964	353	5.91286	0	MGUS	MGUS_1	138N	CD4+ T Cells
CGTTGGGGTAACGACG-1_1	GSM3528753	1050	494	18.9524	1	MGUS	MGUS_1	138N	Monocytes
CGTTGGGGTCTTCTCG-1_1	GSM3528753	1254	519	5.42265	2	MGUS	MGUS_1	138N	CD8+ T Cells
CGTTGGGTCACGCGGT-1_1	GSM3528753	1101	402	11.8983	0	MGUS	MGUS_1	138N	CD4+ T Cells
CGTTGGGTCAGAAATG-1_1	GSM3528753	4502	1380	9.99556	1	MGUS	MGUS_1	138N	Monocytes
CTAACTTCAATCTACG-1_1	GSM3528753	1960	633	4.89796	0	MGUS	MGUS_1	138N	CD4+ T Cells
CTAACTTCATGGTCTA-1_1	GSM3528753	2658	751	3.61174	0	MGUS	MGUS_1	138N	CD4+ T Cells
CTAACTTGTAGCGTGA-1_1	GSM3528753	979	321	2.45148	0	MGUS	MGUS_1	138N	CD4+ T Cells
CTAACTTGTCTAAACC-1_1	GSM3528753	2823	716	3.96741	0	MGUS	MGUS_1	138N	CD4+ T Cells
CTAACTTGTCTTGTCC-1_1	GSM3528753	2385	749	3.73166	4	MGUS	MGUS_1	138N	CD8+ T Cells
CTAACTTTCTGGCGAC-1_1	GSM3528753	1097	409	1.36737	0	MGUS	MGUS_1	138N	CD4+ T Cells
CTAAGACAGCCTTGAT-1_1	GSM3528753	2173	915	4.18776	6	MGUS	MGUS_1	138N	NK Cells
CTAAGACAGCGGCTTC-1_1	GSM3528753	2133	633	4.54759	0	MGUS	MGUS_1	138N	CD4+ T Cells
CTAAGACAGTACGCGA-1_1	GSM3528753	2488	780	3.57717	0	MGUS	MGUS_1	138N	CD4+ T Cells
CTAAGACCACGAGAGT-1_1	GSM3528753	860	405	5.81395	2	MGUS	MGUS_1	138N	CD8+ T Cells
CTAAGACCATTAACCG-1_1	GSM3528753	2838	844	3.69979	0	MGUS	MGUS_1	138N	CD4+ T Cells
CTAAGACGTCCAAGTT-1_1	GSM3528753	949	398	5.79557	0	MGUS	MGUS_1	138N	CD4+ T Cells
CTAATGGAGATCTGAA-1_1	GSM3528753	1452	678	7.09366	6	MGUS	MGUS_1	138N	NK Cells
CTAATGGAGCCTCGTG-1_1	GSM3528753	2957	811	2.8069	4	MGUS	MGUS_1	138N	CD8+ T Cells
CTAATGGTCCGCGCAA-1_1	GSM3528753	3391	1130	10.115	8	MGUS	MGUS_1	138N	Monocytes
CTAATGGTCGTAGATC-1_1	GSM3528753	1944	675	7.97325	2	MGUS	MGUS_1	138N	CD8+ T Cells
CTACACCCACAGACTT-1_1	GSM3528753	1770	785	14.7458	1	MGUS	MGUS_1	138N	Monocytes
CTACACCGTAGTGAAT-1_1	GSM3528753	822	419	18.4915	5	MGUS	MGUS_1	138N	Erythroid Cells
CTACACCTCTGCCCTA-1_1	GSM3528753	2469	983	11.8672	1	MGUS	MGUS_1	138N	Monocytes
CTACATTGTGCAGACA-1_1	GSM3528753	1193	633	4.61023	6	MGUS	MGUS_1	138N	NK Cells
CTACATTTCCCAGGTG-1_1	GSM3528753	2136	668	11.5169	4	MGUS	MGUS_1	138N	CD8+ T Cells
CTACATTTCTCGAGTA-1_1	GSM3528753	1941	571	5.30654	0	MGUS	MGUS_1	138N	CD4+ T Cells
CTACCCAAGAGTCTGG-1_1	GSM3528753	2468	962	5.18639	8	MGUS	MGUS_1	138N	Monocytes
CTACCCAAGTTCGATC-1_1	GSM3528753	1622	603	14.2417	1	MGUS	MGUS_1	138N	Monocytes
CTACCCACAATGTTGC-1_1	GSM3528753	2006	566	5.28415	0	MGUS	MGUS_1	138N	CD4+ T Cells
CTACCCACAGGTTTCA-1_1	GSM3528753	1380	604	16.0145	1	MGUS	MGUS_1	138N	Monocytes
CTACCCAGTAACGACG-1_1	GSM3528753	1669	689	9.16717	1	MGUS	MGUS_1	138N	Monocytes
CTACCCAGTCGCGGTT-1_1	GSM3528753	1147	572	3.57454	1	MGUS	MGUS_1	138N	Monocytes
CTACCCATCAATCACG-1_1	GSM3528753	961	368	13.8398	7	MGUS	MGUS_1	138N	Naive B Cells
CTACGTCAGAATAGGG-1_1	GSM3528753	3216	812	5.03731	0	MGUS	MGUS_1	138N	CD4+ T Cells
CTACGTCAGGGATACC-1_1	GSM3528753	2720	828	4.33824	0	MGUS	MGUS_1	138N	CD4+ T Cells
CTACGTCCAGCTGTTA-1_1	GSM3528753	1408	572	16.6193	5	MGUS	MGUS_1	138N	Erythroid Cells
CTACGTCCATTACGAC-1_1	GSM3528753	1518	507	5.40184	0	MGUS	MGUS_1	138N	CD4+ T Cells
CTACGTCGTTTAGGAA-1_1	GSM3528753	1299	459	10.9315	0	MGUS	MGUS_1	138N	CD4+ T Cells
CTAGAGTTCGAATCCA-1_1	GSM3528753	1143	412	3.93701	0	MGUS	MGUS_1	138N	CD4+ T Cells
CTAGCCTGTATCGCAT-1_1	GSM3528753	1885	831	8.91247	1	MGUS	MGUS_1	138N	Monocytes
CTAGCCTTCAGGTAAA-1_1	GSM3528753	950	490	18.9474	5	MGUS	MGUS_1	138N	Erythroid Cells
CTAGCCTTCCGCAGTG-1_1	GSM3528753	2859	748	3.18293	0	MGUS	MGUS_1	138N	CD4+ T Cells
CTAGCCTTCGGATGGA-1_1	GSM3528753	2756	728	3.30189	0	MGUS	MGUS_1	138N	CD4+ T Cells
CTAGCCTTCTGCTGCT-1_1	GSM3528753	2444	676	6.66939	0	MGUS	MGUS_1	138N	CD4+ T Cells
CTAGTGACAAACTGCT-1_1	GSM3528753	1590	764	5.4717	6	MGUS	MGUS_1	138N	NK Cells
CTAGTGACACTAGTAC-1_1	GSM3528753	3871	1461	10.7466	1	MGUS	MGUS_1	138N	Monocytes
CTAGTGAGTCCTAGCG-1_1	GSM3528753	2130	565	2.53521	0	MGUS	MGUS_1	138N	CD4+ T Cells
CTAGTGAGTTCATGGT-1_1	GSM3528753	4457	1088	2.62508	4	MGUS	MGUS_1	138N	CD8+ T Cells
CTCACACAGTACGTTC-1_1	GSM3528753	1302	505	3.53303	0	MGUS	MGUS_1	138N	CD4+ T Cells
CTCACACCAAACTGCT-1_1	GSM3528753	3150	954	2.44444	10	MGUS	MGUS_1	138N	Monocytes
CTCAGAAAGACCCACC-1_1	GSM3528753	1572	493	4.19847	0	MGUS	MGUS_1	138N	CD4+ T Cells
CTCAGAAGTTACCGAT-1_1	GSM3528753	792	283	2.0202	0	MGUS	MGUS_1	138N	CD4+ T Cells
CTCAGAATCACTTACT-1_1	GSM3528753	1463	464	4.37457	0	MGUS	MGUS_1	138N	CD4+ T Cells
CTCATTAGTGCGCTTG-1_1	GSM3528753	1959	696	8.47371	8	MGUS	MGUS_1	138N	Monocytes
CTCCTAGTCTAGCACA-1_1	GSM3528753	3207	1138	6.82881	1	MGUS	MGUS_1	138N	Monocytes
CTCCTAGTCTCTGCTG-1_1	GSM3528753	1084	349	7.19557	0	MGUS	MGUS_1	138N	CD4+ T Cells
CTCGAAACAGACACTT-1_1	GSM3528753	2565	893	13.2554	1	MGUS	MGUS_1	138N	Monocytes
CTCGAGGAGATCGGGT-1_1	GSM3528753	1941	572	5.82174	0	MGUS	MGUS_1	138N	CD4+ T Cells
CTCGAGGAGTGTACTC-1_1	GSM3528753	3315	896	5.70136	0	MGUS	MGUS_1	138N	CD4+ T Cells
CTCGAGGGTCCTAGCG-1_1	GSM3528753	2507	758	4.22816	4	MGUS	MGUS_1	138N	CD8+ T Cells
CTCGAGGGTTCGGCAC-1_1	GSM3528753	2445	941	10.184	1	MGUS	MGUS_1	138N	Monocytes
CTCGAGGTCGGCGCTA-1_1	GSM3528753	2159	674	4.67809	0	MGUS	MGUS_1	138N	CD4+ T Cells
CTCGAGGTCTTACCTA-1_1	GSM3528753	1418	712	8.46262	1	MGUS	MGUS_1	138N	Monocytes
CTCGGAGTCGTCTGAA-1_1	GSM3528753	2518	742	3.69341	0	MGUS	MGUS_1	138N	CD4+ T Cells
CTCGGGAAGTGTTGAA-1_1	GSM3528753	2188	900	7.22121	1	MGUS	MGUS_1	138N	Monocytes
CTCGGGACAAGAAGAG-1_1	GSM3528753	1759	500	6.53781	0	MGUS	MGUS_1	138N	CD4+ T Cells
CTCGGGACAGTACACT-1_1	GSM3528753	1905	802	15.1706	1	MGUS	MGUS_1	138N	Monocytes
CTCGGGAGTCGGCTCA-1_1	GSM3528753	1965	577	4.02036	0	MGUS	MGUS_1	138N	CD4+ T Cells
CTCGGGATCTTCGAGA-1_1	GSM3528753	1100	359	6.09091	0	MGUS	MGUS_1	138N	CD4+ T Cells
CTCGTACAGACACGAC-1_1	GSM3528753	3124	836	3.36108	0	MGUS	MGUS_1	138N	CD4+ T Cells
CTCGTACCAATCTACG-1_1	GSM3528753	3000	1229	7.7	1	MGUS	MGUS_1	138N	Monocytes
CTCGTACCACCGGAAA-1_1	GSM3528753	1350	659	8.37037	1	MGUS	MGUS_1	138N	Monocytes
CTCGTACCATTACCTT-1_1	GSM3528753	3598	1257	6.64258	8	MGUS	MGUS_1	138N	Monocytes
CTCGTACGTGCTTCTC-1_1	GSM3528753	1648	609	3.51942	4	MGUS	MGUS_1	138N	CD8+ T Cells
CTCGTACTCGAATCCA-1_1	GSM3528753	2376	942	8.4596	1	MGUS	MGUS_1	138N	Monocytes
CTCGTCAAGACCGGAT-1_1	GSM3528753	2685	907	3.9851	4	MGUS	MGUS_1	138N	CD8+ T Cells
CTCGTCATCCAATGGT-1_1	GSM3528753	3413	769	4.27776	0	MGUS	MGUS_1	138N	CD4+ T Cells
CTCGTCATCTTCGGTC-1_1	GSM3528753	2237	895	6.70541	1	MGUS	MGUS_1	138N	Monocytes
CTCTAATCACGGATAG-1_1	GSM3528753	2601	778	3.99846	0	MGUS	MGUS_1	138N	CD4+ T Cells
CTCTAATCAGATGGGT-1_1	GSM3528753	2533	683	7.57994	0	MGUS	MGUS_1	138N	CD4+ T Cells
CTCTAATGTTCACGGC-1_1	GSM3528753	1834	553	7.57906	0	MGUS	MGUS_1	138N	CD4+ T Cells
CTCTACGAGAAACGAG-1_1	GSM3528753	2806	799	3.63507	0	MGUS	MGUS_1	138N	CD4+ T Cells
CTCTACGAGACTTGAA-1_1	GSM3528753	1964	556	4.42974	0	MGUS	MGUS_1	138N	CD4+ T Cells
CTCTACGGTACTTAGC-1_1	GSM3528753	2111	527	4.97395	0	MGUS	MGUS_1	138N	CD4+ T Cells
CTCTGGTCAGCTGTGC-1_1	GSM3528753	876	357	1.36986	0	MGUS	MGUS_1	138N	CD4+ T Cells
CTCTGGTGTAACGCGA-1_1	GSM3528753	2475	725	5.53535	4	MGUS	MGUS_1	138N	CD8+ T Cells
CTCTGGTGTCTAGAGG-1_1	GSM3528753	5880	1549	5.59524	10	MGUS	MGUS_1	138N	Monocytes
CTCTGGTTCCGAATGT-1_1	GSM3528753	1695	566	4.36578	0	MGUS	MGUS_1	138N	CD4+ T Cells
CTCTGGTTCTTCGAGA-1_1	GSM3528753	2471	665	4.24929	0	MGUS	MGUS_1	138N	CD4+ T Cells
CTGAAACAGCTGGAAC-1_1	GSM3528753	1329	713	5.26712	6	MGUS	MGUS_1	138N	NK Cells
CTGAAACCACGGCTAC-1_1	GSM3528753	3329	1198	8.56113	1	MGUS	MGUS_1	138N	Monocytes
CTGAAACCATAGACTC-1_1	GSM3528753	2855	839	2.06655	4	MGUS	MGUS_1	138N	CD8+ T Cells
CTGAAACTCTCTTATG-1_1	GSM3528753	1894	814	5.80781	6	MGUS	MGUS_1	138N	NK Cells
CTGAAGTAGACAAGCC-1_1	GSM3528753	2486	638	4.54545	0	MGUS	MGUS_1	138N	CD4+ T Cells
CTGAAGTTCGTGGTCG-1_1	GSM3528753	5387	1669	14.8877	1	MGUS	MGUS_1	138N	Monocytes
CTGATAGCACAGACAG-1_1	GSM3528753	1101	418	5.54042	0	MGUS	MGUS_1	138N	CD4+ T Cells
CTGATAGTCGGTGTTA-1_1	GSM3528753	1495	629	5.8194	6	MGUS	MGUS_1	138N	NK Cells
CTGATAGTCTTAGAGC-1_1	GSM3528753	1364	498	2.93255	0	MGUS	MGUS_1	138N	CD4+ T Cells
CTGATCCCAAACGCGA-1_1	GSM3528753	2013	658	3.32837	0	MGUS	MGUS_1	138N	CD4+ T Cells
CTGATCCTCCAGATCA-1_1	GSM3528753	2580	986	9.34109	1	MGUS	MGUS_1	138N	Monocytes
CTGATCCTCTTTAGTC-1_1	GSM3528753	1854	665	7.33549	4	MGUS	MGUS_1	138N	CD8+ T Cells
CTGCCTAAGACCGGAT-1_1	GSM3528753	2686	715	4.35592	0	MGUS	MGUS_1	138N	CD4+ T Cells
CTGCCTACATCGGGTC-1_1	GSM3528753	1069	485	8.0449	2	MGUS	MGUS_1	138N	CD8+ T Cells
CTGCGGACAATAACGA-1_1	GSM3528753	1249	461	5.36429	0	MGUS	MGUS_1	138N	CD4+ T Cells
CTGCGGAGTGGGTATG-1_1	GSM3528753	894	397	3.02013	0	MGUS	MGUS_1	138N	CD4+ T Cells
CTGCGGAGTTCGTGAT-1_1	GSM3528753	1127	588	7.89707	6	MGUS	MGUS_1	138N	NK Cells
CTGCTGTAGGCACATG-1_1	GSM3528753	2720	681	3.08824	0	MGUS	MGUS_1	138N	CD4+ T Cells
CTGCTGTAGTGCTGCC-1_1	GSM3528753	884	434	16.4027	5	MGUS	MGUS_1	138N	Erythroid Cells
CTGCTGTCAAGCGCTC-1_1	GSM3528753	3045	756	3.61248	0	MGUS	MGUS_1	138N	CD4+ T Cells
CTGCTGTCATGCGCAC-1_1	GSM3528753	1997	889	13.6705	13	MGUS	MGUS_1	138N	Monocytes
CTGCTGTGTAACGTTC-1_1	GSM3528753	4976	1384	6.69212	10	MGUS	MGUS_1	138N	Monocytes
CTGGTCTCAAGGTTCT-1_1	GSM3528753	6447	1739	5.72359	10	MGUS	MGUS_1	138N	Monocytes
CTGGTCTCACGAAAGC-1_1	GSM3528753	1196	562	7.52508	6	MGUS	MGUS_1	138N	NK Cells
CTGGTCTTCCACGTTC-1_1	GSM3528753	1806	561	1.7165	0	MGUS	MGUS_1	138N	CD4+ T Cells
CTGTGCTAGAAGGTTT-1_1	GSM3528753	2176	970	6.25	4	MGUS	MGUS_1	138N	CD8+ T Cells
CTGTGCTAGATGCCTT-1_1	GSM3528753	2821	735	4.21836	0	MGUS	MGUS_1	138N	CD4+ T Cells
CTGTGCTAGGCTAGGT-1_1	GSM3528753	1705	846	7.80059	6	MGUS	MGUS_1	138N	NK Cells
CTGTGCTAGTATGACA-1_1	GSM3528753	2062	746	7.51697	1	MGUS	MGUS_1	138N	Monocytes
CTGTGCTCACTATCTT-1_1	GSM3528753	1307	413	4.51415	0	MGUS	MGUS_1	138N	CD4+ T Cells
CTGTGCTCATTCCTCG-1_1	GSM3528753	2693	810	5.013	2	MGUS	MGUS_1	138N	CD8+ T Cells
CTGTGCTTCTTGGGTA-1_1	GSM3528753	1128	623	5.93972	6	MGUS	MGUS_1	138N	NK Cells
CTGTTTACAAGCGCTC-1_1	GSM3528753	1254	448	1.75439	0	MGUS	MGUS_1	138N	CD4+ T Cells
CTGTTTACACGCATCG-1_1	GSM3528753	1278	442	6.33803	0	MGUS	MGUS_1	138N	CD4+ T Cells
CTTAACTAGACCCACC-1_1	GSM3528753	1280	467	1.17188	0	MGUS	MGUS_1	138N	CD4+ T Cells
CTTAACTGTTAAGGGC-1_1	GSM3528753	2615	915	8.37476	1	MGUS	MGUS_1	138N	Monocytes
CTTAACTGTTAGTGGG-1_1	GSM3528753	1690	769	9.64497	1	MGUS	MGUS_1	138N	Monocytes
CTTAACTTCGTGTAGT-1_1	GSM3528753	994	425	14.4869	1	MGUS	MGUS_1	138N	Monocytes
CTTACCGGTCAGAATA-1_1	GSM3528753	2052	831	12.8168	1	MGUS	MGUS_1	138N	Monocytes
CTTACCGTCGCCGTGA-1_1	GSM3528753	3538	941	6.10514	0	MGUS	MGUS_1	138N	CD4+ T Cells
CTTACCGTCGTCCAGG-1_1	GSM3528753	1644	478	6.26521	0	MGUS	MGUS_1	138N	CD4+ T Cells
CTTACCGTCTAACTGG-1_1	GSM3528753	4040	1065	3.11881	0	MGUS	MGUS_1	138N	CD4+ T Cells
CTTAGGAAGCTAGTCT-1_1	GSM3528753	4834	1430	5.99917	8	MGUS	MGUS_1	138N	Monocytes
CTTAGGACAATAGCAA-1_1	GSM3528753	1978	595	3.23559	0	MGUS	MGUS_1	138N	CD4+ T Cells
CTTAGGAGTGCTTCTC-1_1	GSM3528753	2923	859	4.07116	0	MGUS	MGUS_1	138N	CD4+ T Cells
CTTAGGATCAAAGTAG-1_1	GSM3528753	1197	402	7.76942	0	MGUS	MGUS_1	138N	CD4+ T Cells
CTTAGGATCATGCAAC-1_1	GSM3528753	3033	832	4.78075	0	MGUS	MGUS_1	138N	CD4+ T Cells
CTTCTCTAGGATGTAT-1_1	GSM3528753	2182	846	9.44088	1	MGUS	MGUS_1	138N	Monocytes
CTTCTCTCAAACCCAT-1_1	GSM3528753	1882	625	2.97556	0	MGUS	MGUS_1	138N	CD4+ T Cells
CTTCTCTCAGGGCATA-1_1	GSM3528753	1618	514	4.07911	0	MGUS	MGUS_1	138N	CD4+ T Cells
CTTCTCTTCTCTAAGG-1_1	GSM3528753	2912	709	4.63599	0	MGUS	MGUS_1	138N	CD4+ T Cells
CTTGGCTAGAAGCCCA-1_1	GSM3528753	1247	540	5.21251	4	MGUS	MGUS_1	138N	CD8+ T Cells
CTTGGCTAGCACCGTC-1_1	GSM3528753	2288	658	3.97727	0	MGUS	MGUS_1	138N	CD4+ T Cells
CTTGGCTGTCAGCTAT-1_1	GSM3528753	1280	624	9.53125	1	MGUS	MGUS_1	138N	Monocytes
CTTTGCGAGGAGTACC-1_1	GSM3528753	2371	787	3.62716	4	MGUS	MGUS_1	138N	CD8+ T Cells
CTTTGCGCATGCATGT-1_1	GSM3528753	1138	568	16.5202	5	MGUS	MGUS_1	138N	Erythroid Cells
CTTTGCGCATGGTCTA-1_1	GSM3528753	1421	694	4.71499	6	MGUS	MGUS_1	138N	NK Cells
CTTTGCGGTCCTCTTG-1_1	GSM3528753	774	440	9.04393	5	MGUS	MGUS_1	138N	Erythroid Cells
GAAACTCAGTGTTAGA-1_1	GSM3528753	2818	809	3.72605	0	MGUS	MGUS_1	138N	CD4+ T Cells
GAAACTCCAATAAGCA-1_1	GSM3528753	2119	902	13.261	1	MGUS	MGUS_1	138N	Monocytes
GAAACTCCAATTGCTG-1_1	GSM3528753	1837	538	6.58683	0	MGUS	MGUS_1	138N	CD4+ T Cells
GAAACTCCAGACGTAG-1_1	GSM3528753	2104	893	9.64829	1	MGUS	MGUS_1	138N	Monocytes
GAAACTCCAGGACGTA-1_1	GSM3528753	2352	907	9.35374	1	MGUS	MGUS_1	138N	Monocytes
GAAACTCGTAGCGATG-1_1	GSM3528753	2360	636	5.12712	0	MGUS	MGUS_1	138N	CD4+ T Cells
GAAACTCTCCCACTTG-1_1	GSM3528753	1352	568	11.8343	5	MGUS	MGUS_1	138N	Erythroid Cells
GAAATGACAATGGATA-1_1	GSM3528753	1571	508	8.08402	4	MGUS	MGUS_1	138N	CD8+ T Cells
GAAATGACAGCTGTAT-1_1	GSM3528753	3867	1462	5.7926	4	MGUS	MGUS_1	138N	CD8+ T Cells
GAAATGATCAACCAAC-1_1	GSM3528753	1209	417	5.04549	0	MGUS	MGUS_1	138N	CD4+ T Cells
GAAATGATCCATTCTA-1_1	GSM3528753	1926	884	4.6729	6	MGUS	MGUS_1	138N	NK Cells
GAACATCCAGGATTGG-1_1	GSM3528753	2068	507	3.52998	0	MGUS	MGUS_1	138N	CD4+ T Cells
GAACATCGTAAGAGGA-1_1	GSM3528753	2421	930	10.5328	10	MGUS	MGUS_1	138N	Monocytes
GAACATCGTACCCAAT-1_1	GSM3528753	1633	592	7.10349	4	MGUS	MGUS_1	138N	CD8+ T Cells
GAACATCGTTGATTCG-1_1	GSM3528753	765	480	4.57516	6	MGUS	MGUS_1	138N	NK Cells
GAACCTAAGTAGCCGA-1_1	GSM3528753	1199	420	13.3445	0	MGUS	MGUS_1	138N	CD4+ T Cells
GAACCTAGTCGGCTCA-1_1	GSM3528753	886	292	9.02935	0	MGUS	MGUS_1	138N	CD4+ T Cells
GAACCTATCACCACCT-1_1	GSM3528753	810	480	3.20988	5	MGUS	MGUS_1	138N	Erythroid Cells
GAACCTATCTCGGACG-1_1	GSM3528753	11536	2374	4.67233	3	MGUS	MGUS_1	138N	Mature B Cells
GAACGGAAGCTCCTTC-1_1	GSM3528753	3021	1145	10.6256	1	MGUS	MGUS_1	138N	Monocytes
GAACGGACAATGGTCT-1_1	GSM3528753	1279	584	2.58014	4	MGUS	MGUS_1	138N	CD8+ T Cells
GAACGGAGTAAACCTC-1_1	GSM3528753	1207	600	13.0903	1	MGUS	MGUS_1	138N	Monocytes
GAACGGAGTTCCACGG-1_1	GSM3528753	1926	517	6.74974	0	MGUS	MGUS_1	138N	CD4+ T Cells
GAAGCAGCAGGCGATA-1_1	GSM3528753	1309	633	11.2299	1	MGUS	MGUS_1	138N	Monocytes
GAAGCAGGTCGACTGC-1_1	GSM3528753	1967	668	5.03305	4	MGUS	MGUS_1	138N	CD8+ T Cells
GAAGCAGGTTATGCGT-1_1	GSM3528753	4883	1626	5.65226	8	MGUS	MGUS_1	138N	Monocytes
GAAGCAGTCTCTTATG-1_1	GSM3528753	1643	542	2.67803	0	MGUS	MGUS_1	138N	CD4+ T Cells
GAATAAGAGTACGTAA-1_1	GSM3528753	1707	769	19.7422	1	MGUS	MGUS_1	138N	Monocytes
GAATAAGCAGCCACCA-1_1	GSM3528753	1964	535	4.48065	0	MGUS	MGUS_1	138N	CD4+ T Cells
GAATAAGGTACCGCTG-1_1	GSM3528753	2330	652	4.97854	0	MGUS	MGUS_1	138N	CD4+ T Cells
GAATAAGTCAATAAGG-1_1	GSM3528753	1645	720	12.462	1	MGUS	MGUS_1	138N	Monocytes
GAATGAAAGATCTGAA-1_1	GSM3528753	1988	813	11.7203	1	MGUS	MGUS_1	138N	Monocytes
GAATGAAAGATGGGTC-1_1	GSM3528753	3303	1183	11.9588	8	MGUS	MGUS_1	138N	Monocytes
GAATGAAAGTAGCGGT-1_1	GSM3528753	2286	600	7.39283	0	MGUS	MGUS_1	138N	CD4+ T Cells
GAATGAACAACTGGCC-1_1	GSM3528753	3396	948	2.8563	0	MGUS	MGUS_1	138N	CD4+ T Cells
GAATGAACATGGGACA-1_1	GSM3528753	1747	738	10.9903	1	MGUS	MGUS_1	138N	Monocytes
GAATGAATCGTCTGCT-1_1	GSM3528753	1313	520	6.85453	4	MGUS	MGUS_1	138N	CD8+ T Cells
GACACGCAGGATCGCA-1_1	GSM3528753	2484	872	10.9098	1	MGUS	MGUS_1	138N	Monocytes
GACACGCCATCGGAAG-1_1	GSM3528753	2036	805	6.09037	6	MGUS	MGUS_1	138N	NK Cells
GACACGCGTATAATGG-1_1	GSM3528753	2103	576	7.46553	0	MGUS	MGUS_1	138N	CD4+ T Cells
GACACGCGTTCGTTGA-1_1	GSM3528753	1272	479	5.2673	0	MGUS	MGUS_1	138N	CD4+ T Cells
GACACGCTCCTCTAGC-1_1	GSM3528753	1395	677	7.4552	1	MGUS	MGUS_1	138N	Monocytes
GACAGAGCACATTCGA-1_1	GSM3528753	3807	1350	3.17836	12	MGUS	MGUS_1	138N	Plasmacytoid Dentritic Cells
GACAGAGGTGAGTGAC-1_1	GSM3528753	1728	673	13.1366	1	MGUS	MGUS_1	138N	Monocytes
GACAGAGGTGCCTGTG-1_1	GSM3528753	2362	616	5.3768	0	MGUS	MGUS_1	138N	CD4+ T Cells
GACAGAGTCGTGGTCG-1_1	GSM3528753	3363	879	6.60125	0	MGUS	MGUS_1	138N	CD4+ T Cells
GACCAATAGAGGTAGA-1_1	GSM3528753	2165	610	3.97229	0	MGUS	MGUS_1	138N	CD4+ T Cells
GACCAATGTCTCTCGT-1_1	GSM3528753	2165	921	11.7783	1	MGUS	MGUS_1	138N	Monocytes
GACCAATTCCTCAACC-1_1	GSM3528753	3239	1201	6.5761	1	MGUS	MGUS_1	138N	Monocytes
GACCTGGTCGCCCTTA-1_1	GSM3528753	1820	752	4.12088	6	MGUS	MGUS_1	138N	NK Cells
GACGCGTCAATGCCAT-1_1	GSM3528753	2305	736	4.94577	0	MGUS	MGUS_1	138N	CD4+ T Cells
GACGCGTTCCGCTGTT-1_1	GSM3528753	4110	866	3.28467	3	MGUS	MGUS_1	138N	Mature B Cells
GACGGCTAGATGCCAG-1_1	GSM3528753	2198	703	5.27753	0	MGUS	MGUS_1	138N	CD4+ T Cells
GACGGCTTCACGATGT-1_1	GSM3528753	821	340	5.60292	0	MGUS	MGUS_1	138N	CD4+ T Cells
GACGGCTTCGGCGCAT-1_1	GSM3528753	1139	393	1.40474	4	MGUS	MGUS_1	138N	CD8+ T Cells
GACGTGCGTCTAGTGT-1_1	GSM3528753	2680	698	3.20896	0	MGUS	MGUS_1	138N	CD4+ T Cells
GACGTGCGTTACCGAT-1_1	GSM3528753	1514	658	6.14267	2	MGUS	MGUS_1	138N	CD8+ T Cells
GACGTGCTCGGCGGTT-1_1	GSM3528753	4251	1401	7.15126	1	MGUS	MGUS_1	138N	Monocytes
GACGTGCTCGTTACAG-1_1	GSM3528753	2599	693	4.65564	0	MGUS	MGUS_1	138N	CD4+ T Cells
GACGTGCTCTACCAGA-1_1	GSM3528753	1154	439	3.11958	0	MGUS	MGUS_1	138N	CD4+ T Cells
GACGTGCTCTCTGCTG-1_1	GSM3528753	3169	881	6.68981	4	MGUS	MGUS_1	138N	CD8+ T Cells
GACGTGCTCTTACCTA-1_1	GSM3528753	2313	646	6.48508	4	MGUS	MGUS_1	138N	CD8+ T Cells
GACGTTAAGCGATAGC-1_1	GSM3528753	1783	705	9.02973	1	MGUS	MGUS_1	138N	Monocytes
GACGTTAAGGCAGTCA-1_1	GSM3528753	2668	959	9.29535	1	MGUS	MGUS_1	138N	Monocytes
GACGTTAGTCGGCTCA-1_1	GSM3528753	2192	624	4.2427	0	MGUS	MGUS_1	138N	CD4+ T Cells
GACTAACTCCAATGGT-1_1	GSM3528753	1091	576	5.31622	1	MGUS	MGUS_1	138N	Monocytes
GACTAACTCGAGCCCA-1_1	GSM3528753	3007	1107	7.74859	1	MGUS	MGUS_1	138N	Monocytes
GACTAACTCTCCTATA-1_1	GSM3528753	1063	427	2.53998	0	MGUS	MGUS_1	138N	CD4+ T Cells
GACTACAGTAGCGTGA-1_1	GSM3528753	2475	686	3.9596	0	MGUS	MGUS_1	138N	CD4+ T Cells
GACTACAGTTATGTGC-1_1	GSM3528753	2094	585	3.0086	0	MGUS	MGUS_1	138N	CD4+ T Cells
GACTACATCCCGGATG-1_1	GSM3528753	2703	986	12.7636	1	MGUS	MGUS_1	138N	Monocytes
GACTGCGCACAGCGTC-1_1	GSM3528753	1163	345	1.1178	0	MGUS	MGUS_1	138N	CD4+ T Cells
GACTGCGCAGTCCTTC-1_1	GSM3528753	1860	513	1.72043	0	MGUS	MGUS_1	138N	CD4+ T Cells
GACTGCGCATAAGACA-1_1	GSM3528753	2303	808	8.25011	10	MGUS	MGUS_1	138N	Monocytes
GACTGCGGTTACTGAC-1_1	GSM3528753	1549	584	4.77728	0	MGUS	MGUS_1	138N	CD4+ T Cells
GAGCAGAAGCTAACTC-1_1	GSM3528753	1482	646	7.69231	2	MGUS	MGUS_1	138N	CD8+ T Cells
GAGCAGACAGGGAGAG-1_1	GSM3528753	886	486	18.3973	1	MGUS	MGUS_1	138N	Monocytes
GAGGTGAAGTATTGGA-1_1	GSM3528753	2215	913	13.3183	1	MGUS	MGUS_1	138N	Monocytes
GAGGTGATCCCAGGTG-1_1	GSM3528753	2809	1016	7.33357	1	MGUS	MGUS_1	138N	Monocytes
GAGGTGATCTAACTGG-1_1	GSM3528753	1708	564	5.21077	4	MGUS	MGUS_1	138N	CD8+ T Cells
GAGTCCGGTCGCGTGT-1_1	GSM3528753	2489	693	2.65167	0	MGUS	MGUS_1	138N	CD4+ T Cells
GAGTCCGTCGATGAGG-1_1	GSM3528753	3059	1085	8.43413	8	MGUS	MGUS_1	138N	Monocytes
GATCAGTAGTCCCACG-1_1	GSM3528753	773	445	8.4088	5	MGUS	MGUS_1	138N	Erythroid Cells
GATCAGTCAAGTCATC-1_1	GSM3528753	2401	605	3.62349	0	MGUS	MGUS_1	138N	CD4+ T Cells
GATCAGTCAGCTGGCT-1_1	GSM3528753	1960	585	6.9898	0	MGUS	MGUS_1	138N	CD4+ T Cells
GATCAGTCATCTATGG-1_1	GSM3528753	1208	383	1.57285	0	MGUS	MGUS_1	138N	CD4+ T Cells
GATCAGTTCAACCAAC-1_1	GSM3528753	722	378	9.00277	5	MGUS	MGUS_1	138N	Erythroid Cells
GATCAGTTCGTGACAT-1_1	GSM3528753	806	467	6.0794	6	MGUS	MGUS_1	138N	NK Cells
GATCGATAGCGCTCCA-1_1	GSM3528753	3400	840	2.58824	0	MGUS	MGUS_1	138N	CD4+ T Cells
GATCGATAGTGCAAGC-1_1	GSM3528753	947	365	4.43506	0	MGUS	MGUS_1	138N	CD4+ T Cells
GATCGATCACAGACTT-1_1	GSM3528753	1129	543	4.34012	4	MGUS	MGUS_1	138N	CD8+ T Cells
GATCGATGTCCGCTGA-1_1	GSM3528753	999	508	4.6046	2	MGUS	MGUS_1	138N	CD8+ T Cells
GATCGATGTTCGGGCT-1_1	GSM3528753	2661	812	2.63059	0	MGUS	MGUS_1	138N	CD4+ T Cells
GATCGATTCGAACTGT-1_1	GSM3528753	823	264	7.16889	0	MGUS	MGUS_1	138N	CD4+ T Cells
GATCGATTCTCAACTT-1_1	GSM3528753	2457	640	2.9304	0	MGUS	MGUS_1	138N	CD4+ T Cells
GATCGCGAGGCCCGTT-1_1	GSM3528753	2412	609	4.64345	0	MGUS	MGUS_1	138N	CD4+ T Cells
GATCGCGCAAGACACG-1_1	GSM3528753	1370	651	8.9781	1	MGUS	MGUS_1	138N	Monocytes
GATCGCGCAAGAGGCT-1_1	GSM3528753	3093	1131	9.40834	10	MGUS	MGUS_1	138N	Monocytes
GATCGCGCACACCGCA-1_1	GSM3528753	1408	483	6.60511	0	MGUS	MGUS_1	138N	CD4+ T Cells
GATCGCGTCGACGGAA-1_1	GSM3528753	2393	577	3.46845	0	MGUS	MGUS_1	138N	CD4+ T Cells
GATCGCGTCTAAGCCA-1_1	GSM3528753	2715	783	3.60958	0	MGUS	MGUS_1	138N	CD4+ T Cells
GATCGTAAGCAGCCTC-1_1	GSM3528753	1693	670	10.5139	1	MGUS	MGUS_1	138N	Monocytes
GATCGTAAGTGCCATT-1_1	GSM3528753	2405	952	14.0956	1	MGUS	MGUS_1	138N	Monocytes
GATCGTACAATGTTGC-1_1	GSM3528753	1981	782	6.96618	6	MGUS	MGUS_1	138N	NK Cells
GATCGTACACAAGTAA-1_1	GSM3528753	1353	399	4.43459	0	MGUS	MGUS_1	138N	CD4+ T Cells
GATCGTACAGTAAGCG-1_1	GSM3528753	2990	1100	5.78595	8	MGUS	MGUS_1	138N	Monocytes
GATCGTATCGTGGACC-1_1	GSM3528753	2667	951	8.66142	1	MGUS	MGUS_1	138N	Monocytes
GATCTAGAGGACGAAA-1_1	GSM3528753	2875	772	4.52174	0	MGUS	MGUS_1	138N	CD4+ T Cells
GATCTAGTCAAACCAC-1_1	GSM3528753	2598	746	4.11855	4	MGUS	MGUS_1	138N	CD8+ T Cells
GATGAAAAGCGTCAAG-1_1	GSM3528753	2371	979	9.32096	1	MGUS	MGUS_1	138N	Monocytes
GATGAAAAGTGTTAGA-1_1	GSM3528753	1023	539	2.8348	4	MGUS	MGUS_1	138N	CD8+ T Cells
GATGAAACAGTACACT-1_1	GSM3528753	1975	589	4.91139	0	MGUS	MGUS_1	138N	CD4+ T Cells
GATGAAAGTTACCAGT-1_1	GSM3528753	1368	702	4.38596	6	MGUS	MGUS_1	138N	NK Cells
GATGAAATCAACGAAA-1_1	GSM3528753	1226	478	3.83361	2	MGUS	MGUS_1	138N	CD8+ T Cells
GATGAAATCGCATGGC-1_1	GSM3528753	4231	1474	9.45403	1	MGUS	MGUS_1	138N	Monocytes
GATGAGGAGTGCCAGA-1_1	GSM3528753	1277	446	2.89742	0	MGUS	MGUS_1	138N	CD4+ T Cells
GATGAGGGTACGACCC-1_1	GSM3528753	2175	619	3.21839	0	MGUS	MGUS_1	138N	CD4+ T Cells
GATGAGGGTCGAAAGC-1_1	GSM3528753	1671	641	6.04428	4	MGUS	MGUS_1	138N	CD8+ T Cells
GATGCTAAGCCAGAAC-1_1	GSM3528753	3393	885	3.47775	0	MGUS	MGUS_1	138N	CD4+ T Cells
GATGCTACACGAAGCA-1_1	GSM3528753	2232	713	2.28495	0	MGUS	MGUS_1	138N	CD4+ T Cells
GATGCTAGTCAACTGT-1_1	GSM3528753	5854	1318	3.33106	3	MGUS	MGUS_1	138N	Mature B Cells
GATGCTAGTCCTCTTG-1_1	GSM3528753	2549	1124	4.15849	6	MGUS	MGUS_1	138N	NK Cells
GATTCAGAGAGCTATA-1_1	GSM3528753	1776	592	6.86937	4	MGUS	MGUS_1	138N	CD8+ T Cells
GATTCAGAGGAGCGAG-1_1	GSM3528753	1055	507	8.72038	1	MGUS	MGUS_1	138N	Monocytes
GATTCAGAGGATCGCA-1_1	GSM3528753	2612	677	4.51761	0	MGUS	MGUS_1	138N	CD4+ T Cells
GATTCAGAGTGGTAGC-1_1	GSM3528753	1125	615	6.84444	8	MGUS	MGUS_1	138N	Monocytes
GATTCAGCAACGATCT-1_1	GSM3528753	1826	832	4.65498	2	MGUS	MGUS_1	138N	CD8+ T Cells
GATTCAGTCAGCTTAG-1_1	GSM3528753	1325	466	2.9434	0	MGUS	MGUS_1	138N	CD4+ T Cells
GATTCAGTCCTTCAAT-1_1	GSM3528753	1512	677	9.3254	1	MGUS	MGUS_1	138N	Monocytes
GCAAACTAGAAAGTGG-1_1	GSM3528753	3150	1137	7.68254	1	MGUS	MGUS_1	138N	Monocytes
GCAAACTAGTTCCACA-1_1	GSM3528753	2124	887	5.03766	6	MGUS	MGUS_1	138N	NK Cells
GCAAACTCAGTCACTA-1_1	GSM3528753	2253	969	7.63427	1	MGUS	MGUS_1	138N	Monocytes
GCAAACTCAGTGACAG-1_1	GSM3528753	716	370	7.40223	2	MGUS	MGUS_1	138N	CD8+ T Cells
GCAAACTGTATCGCAT-1_1	GSM3528753	1088	429	3.21691	0	MGUS	MGUS_1	138N	CD4+ T Cells
GCAAACTTCCTTCAAT-1_1	GSM3528753	4359	1106	2.89057	0	MGUS	MGUS_1	138N	CD4+ T Cells
GCAATCAGTACTTAGC-1_1	GSM3528753	1846	846	3.5753	6	MGUS	MGUS_1	138N	NK Cells
GCAATCAGTTCGTGAT-1_1	GSM3528753	818	352	4.27873	0	MGUS	MGUS_1	138N	CD4+ T Cells
GCAATCATCGGAGGTA-1_1	GSM3528753	1438	571	3.61613	4	MGUS	MGUS_1	138N	CD8+ T Cells
GCACATACACGAAAGC-1_1	GSM3528753	1198	504	12.4374	4	MGUS	MGUS_1	138N	CD8+ T Cells
GCACATACATGCAATC-1_1	GSM3528753	1700	523	4.11765	0	MGUS	MGUS_1	138N	CD4+ T Cells
GCACATACATGCTAGT-1_1	GSM3528753	2104	871	10.9791	1	MGUS	MGUS_1	138N	Monocytes
GCACATATCCGAACGC-1_1	GSM3528753	2406	860	7.60599	1	MGUS	MGUS_1	138N	Monocytes
GCACATATCGAATGCT-1_1	GSM3528753	2554	660	2.93657	3	MGUS	MGUS_1	138N	Mature B Cells
GCACATATCGCACTCT-1_1	GSM3528753	1908	509	5.7652	0	MGUS	MGUS_1	138N	CD4+ T Cells
GCACTCTCAGGCTCAC-1_1	GSM3528753	2916	748	5.52126	0	MGUS	MGUS_1	138N	CD4+ T Cells
GCACTCTCAGTAACGG-1_1	GSM3528753	3072	708	3.77604	0	MGUS	MGUS_1	138N	CD4+ T Cells
GCACTCTGTACAGTGG-1_1	GSM3528753	3024	1123	10.3175	1	MGUS	MGUS_1	138N	Monocytes
GCACTCTTCAGTGCAT-1_1	GSM3528753	1938	768	11.0939	1	MGUS	MGUS_1	138N	Monocytes
GCACTCTTCATCATTC-1_1	GSM3528753	4053	1334	2.39329	1	MGUS	MGUS_1	138N	Monocytes
GCAGCCAAGCTTATCG-1_1	GSM3528753	2160	718	6.75926	2	MGUS	MGUS_1	138N	CD8+ T Cells
GCAGCCACAAGCGATG-1_1	GSM3528753	2430	667	3.90947	0	MGUS	MGUS_1	138N	CD4+ T Cells
GCAGCCACAGCGTAAG-1_1	GSM3528753	1752	799	4.45205	6	MGUS	MGUS_1	138N	NK Cells
GCAGCCAGTCTTCTCG-1_1	GSM3528753	2008	910	7.96813	1	MGUS	MGUS_1	138N	Monocytes
GCAGTTAAGCCGATTT-1_1	GSM3528753	1393	696	4.16368	2	MGUS	MGUS_1	138N	CD8+ T Cells
GCAGTTAGTTAGATGA-1_1	GSM3528753	2127	829	6.11189	6	MGUS	MGUS_1	138N	NK Cells
GCATACACATATACCG-1_1	GSM3528753	1528	520	3.79581	0	MGUS	MGUS_1	138N	CD4+ T Cells
GCATACAGTAAGTGTA-1_1	GSM3528753	2683	719	4.58442	0	MGUS	MGUS_1	138N	CD4+ T Cells
GCATACAGTTTGTTTC-1_1	GSM3528753	3111	1313	10.8004	13	MGUS	MGUS_1	138N	Monocytes
GCATACATCCAAATGC-1_1	GSM3528753	1794	625	5.74136	4	MGUS	MGUS_1	138N	CD8+ T Cells
GCATGATCAAGCGAGT-1_1	GSM3528753	2881	1039	9.96182	1	MGUS	MGUS_1	138N	Monocytes
GCATGATGTCGCGAAA-1_1	GSM3528753	2269	824	10.5333	1	MGUS	MGUS_1	138N	Monocytes
GCATGATGTGTGAATA-1_1	GSM3528753	1011	395	5.53907	0	MGUS	MGUS_1	138N	CD4+ T Cells
GCATGATGTTGGACCC-1_1	GSM3528753	3137	795	5.2598	0	MGUS	MGUS_1	138N	CD4+ T Cells
GCATGATTCGCAAGCC-1_1	GSM3528753	2990	711	5.78595	0	MGUS	MGUS_1	138N	CD4+ T Cells
GCATGATTCTCCGGTT-1_1	GSM3528753	2178	960	9.64187	1	MGUS	MGUS_1	138N	Monocytes
GCATGATTCTGCAGTA-1_1	GSM3528753	2454	771	3.17848	0	MGUS	MGUS_1	138N	CD4+ T Cells
GCATGCGAGGGAACGG-1_1	GSM3528753	1652	598	6.77966	2	MGUS	MGUS_1	138N	CD8+ T Cells
GCATGCGCACTTAAGC-1_1	GSM3528753	2308	920	13.0849	1	MGUS	MGUS_1	138N	Monocytes
GCATGCGGTAGTAGTA-1_1	GSM3528753	2678	824	5.56385	0	MGUS	MGUS_1	138N	CD4+ T Cells
GCATGCGGTTGTGGCC-1_1	GSM3528753	6198	1481	2.24266	3	MGUS	MGUS_1	138N	Mature B Cells
GCATGCGTCGCAAGCC-1_1	GSM3528753	1114	361	6.64273	0	MGUS	MGUS_1	138N	CD4+ T Cells
GCATGCGTCGGACAAG-1_1	GSM3528753	1825	567	5.47945	4	MGUS	MGUS_1	138N	CD8+ T Cells
GCATGTACAGTACACT-1_1	GSM3528753	1381	667	3.76539	2	MGUS	MGUS_1	138N	CD8+ T Cells
GCATGTATCACCATAG-1_1	GSM3528753	901	450	18.9789	1	MGUS	MGUS_1	138N	Monocytes
GCCAAATCAATGGTCT-1_1	GSM3528753	1852	873	5.66955	6	MGUS	MGUS_1	138N	NK Cells
GCCAAATTCGACAGCC-1_1	GSM3528753	1204	448	13.289	0	MGUS	MGUS_1	138N	CD4+ T Cells
GCCAAATTCGCTTGTC-1_1	GSM3528753	1314	614	7.15373	1	MGUS	MGUS_1	138N	Monocytes
GCCTCTAAGAAACCGC-1_1	GSM3528753	2380	789	3.90756	0	MGUS	MGUS_1	138N	CD4+ T Cells
GCCTCTACAGTGGAGT-1_1	GSM3528753	2765	799	2.89331	0	MGUS	MGUS_1	138N	CD4+ T Cells
GCCTCTAGTCACCTAA-1_1	GSM3528753	2490	799	4.65863	7	MGUS	MGUS_1	138N	Naive B Cells
GCCTCTAGTTGACGTT-1_1	GSM3528753	1767	899	11.0357	13	MGUS	MGUS_1	138N	Monocytes
GCCTCTATCCTTGCCA-1_1	GSM3528753	2962	858	3.34234	0	MGUS	MGUS_1	138N	CD4+ T Cells
GCGACCACAGGGAGAG-1_1	GSM3528753	1675	501	6.02985	0	MGUS	MGUS_1	138N	CD4+ T Cells
GCGAGAAGTAGAGCTG-1_1	GSM3528753	1739	524	5.23289	0	MGUS	MGUS_1	138N	CD4+ T Cells
GCGAGAATCGGCGGTT-1_1	GSM3528753	3186	1063	6.59134	8	MGUS	MGUS_1	138N	Monocytes
GCGCAACGTAGATTAG-1_1	GSM3528753	1997	576	4.60691	0	MGUS	MGUS_1	138N	CD4+ T Cells
GCGCAACTCATGTCCC-1_1	GSM3528753	1532	705	7.37598	6	MGUS	MGUS_1	138N	NK Cells
GCGCAGTCATGAGCGA-1_1	GSM3528753	2855	1153	7.67075	1	MGUS	MGUS_1	138N	Monocytes
GCGCAGTGTAAGAGAG-1_1	GSM3528753	1727	586	4.63231	0	MGUS	MGUS_1	138N	CD4+ T Cells
GCGCCAAAGCTAACTC-1_1	GSM3528753	2030	920	12.6108	1	MGUS	MGUS_1	138N	Monocytes
GCGCCAAGTAGGGACT-1_1	GSM3528753	1940	606	9.07216	4	MGUS	MGUS_1	138N	CD8+ T Cells
GCGCCAAGTATGCTTG-1_1	GSM3528753	1008	508	17.9563	1	MGUS	MGUS_1	138N	Monocytes
GCGCGATCAATGTTGC-1_1	GSM3528753	1890	589	2.22222	0	MGUS	MGUS_1	138N	CD4+ T Cells
GCGCGATCACGCTTTC-1_1	GSM3528753	1688	521	6.33886	0	MGUS	MGUS_1	138N	CD4+ T Cells
GCGGGTTAGCAACGGT-1_1	GSM3528753	3317	904	4.31112	4	MGUS	MGUS_1	138N	CD8+ T Cells
GCGGGTTCAATCCGAT-1_1	GSM3528753	2161	587	5.27534	0	MGUS	MGUS_1	138N	CD4+ T Cells
GCGGGTTGTCAACATC-1_1	GSM3528753	1509	618	14.1816	4	MGUS	MGUS_1	138N	CD8+ T Cells
GCTCCTAAGAGATGAG-1_1	GSM3528753	2971	1060	7.10199	1	MGUS	MGUS_1	138N	Monocytes
GCTCCTAAGCGCCTCA-1_1	GSM3528753	1457	572	19.0803	3	MGUS	MGUS_1	138N	Mature B Cells
GCTCCTATCAGAGACG-1_1	GSM3528753	939	307	10.7561	0	MGUS	MGUS_1	138N	CD4+ T Cells
GCTCTGTAGCCACTAT-1_1	GSM3528753	2184	642	5.90659	0	MGUS	MGUS_1	138N	CD4+ T Cells
GCTCTGTCACATTCGA-1_1	GSM3528753	3360	1299	11.2202	10	MGUS	MGUS_1	138N	Monocytes
GCTCTGTGTATCTGCA-1_1	GSM3528753	1412	620	15.085	1	MGUS	MGUS_1	138N	Monocytes
GCTGCAGCACAGACTT-1_1	GSM3528753	2154	679	5.01393	0	MGUS	MGUS_1	138N	CD4+ T Cells
GCTGCAGCATTACCTT-1_1	GSM3528753	3837	1235	9.12171	1	MGUS	MGUS_1	138N	Monocytes
GCTGCAGGTATGCTTG-1_1	GSM3528753	2317	678	3.79801	0	MGUS	MGUS_1	138N	CD4+ T Cells
GCTGCAGGTCCGAACC-1_1	GSM3528753	1799	607	5.50306	4	MGUS	MGUS_1	138N	CD8+ T Cells
GCTGCAGGTGGGTCAA-1_1	GSM3528753	771	335	10.7652	0	MGUS	MGUS_1	138N	CD4+ T Cells
GCTGCAGTCACGCGGT-1_1	GSM3528753	3055	718	4.15712	0	MGUS	MGUS_1	138N	CD4+ T Cells
GCTGCGAAGTGTGGCA-1_1	GSM3528753	1167	411	3.51328	0	MGUS	MGUS_1	138N	CD4+ T Cells
GCTGCGACAATAAGCA-1_1	GSM3528753	1006	518	9.34394	2	MGUS	MGUS_1	138N	CD8+ T Cells
GCTGCGAGTGTAATGA-1_1	GSM3528753	2348	996	9.75298	1	MGUS	MGUS_1	138N	Monocytes
GCTGCGATCACAGGCC-1_1	GSM3528753	1680	746	17.0833	1	MGUS	MGUS_1	138N	Monocytes
GCTGCGATCACGCGGT-1_1	GSM3528753	2242	904	15.6111	1	MGUS	MGUS_1	138N	Monocytes
GCTGCGATCGGCGCTA-1_1	GSM3528753	988	348	7.28745	0	MGUS	MGUS_1	138N	CD4+ T Cells
GCTGCGATCTTGTACT-1_1	GSM3528753	2909	711	3.91887	0	MGUS	MGUS_1	138N	CD4+ T Cells
GCTGCTTGTTGCTCCT-1_1	GSM3528753	2317	847	6.08546	1	MGUS	MGUS_1	138N	Monocytes
GCTGCTTGTTGTTTGG-1_1	GSM3528753	3263	914	3.09531	0	MGUS	MGUS_1	138N	CD4+ T Cells
GCTGGGTAGGCAAAGA-1_1	GSM3528753	7430	1804	6.06999	3	MGUS	MGUS_1	138N	Mature B Cells
GCTGGGTCACCGGAAA-1_1	GSM3528753	2656	1054	10.5422	8	MGUS	MGUS_1	138N	Monocytes
GCTGGGTGTGGTACAG-1_1	GSM3528753	2177	563	3.39917	0	MGUS	MGUS_1	138N	CD4+ T Cells
GCTGGGTGTTACCGAT-1_1	GSM3528753	991	398	3.83451	0	MGUS	MGUS_1	138N	CD4+ T Cells
GCTGGGTTCCGGGTGT-1_1	GSM3528753	1769	796	7.34878	6	MGUS	MGUS_1	138N	NK Cells
GCTGGGTTCGGCTACG-1_1	GSM3528753	1364	429	5.71848	0	MGUS	MGUS_1	138N	CD4+ T Cells
GCTTCCAAGAGGTTAT-1_1	GSM3528753	1398	475	8.94134	2	MGUS	MGUS_1	138N	CD8+ T Cells
GCTTCCACAAATCCGT-1_1	GSM3528753	859	326	6.75204	5	MGUS	MGUS_1	138N	Erythroid Cells
GCTTCCACATCGTCGG-1_1	GSM3528753	1494	659	5.82329	6	MGUS	MGUS_1	138N	NK Cells
GCTTCCATCAGCACAT-1_1	GSM3528753	2366	888	11.9611	1	MGUS	MGUS_1	138N	Monocytes
GCTTCCATCGAGGTAG-1_1	GSM3528753	798	284	2.50627	0	MGUS	MGUS_1	138N	CD4+ T Cells
GCTTGAAGTCGCGAAA-1_1	GSM3528753	2298	630	4.69974	0	MGUS	MGUS_1	138N	CD4+ T Cells
GCTTGAAGTCTCTCTG-1_1	GSM3528753	3129	803	4.63407	0	MGUS	MGUS_1	138N	CD4+ T Cells
GGAAAGCAGAAACGAG-1_1	GSM3528753	2691	735	3.75325	0	MGUS	MGUS_1	138N	CD4+ T Cells
GGAAAGCGTGATAAAC-1_1	GSM3528753	2137	877	5.00702	1	MGUS	MGUS_1	138N	Monocytes
GGAACTTCACATTCGA-1_1	GSM3528753	1907	739	6.5548	1	MGUS	MGUS_1	138N	Monocytes
GGAACTTGTATCTGCA-1_1	GSM3528753	1712	732	17.8154	1	MGUS	MGUS_1	138N	Monocytes
GGAATAAAGGCTAGGT-1_1	GSM3528753	1694	781	14.4038	1	MGUS	MGUS_1	138N	Monocytes
GGAATAACACATCCGG-1_1	GSM3528753	1272	619	9.74843	1	MGUS	MGUS_1	138N	Monocytes
GGAATAATCTACTATC-1_1	GSM3528753	2201	791	5.90641	2	MGUS	MGUS_1	138N	CD8+ T Cells
GGACAAGAGTGGGCTA-1_1	GSM3528753	822	410	9.73236	2	MGUS	MGUS_1	138N	CD8+ T Cells
GGACAAGCACTGTCGG-1_1	GSM3528753	2953	707	4.16526	0	MGUS	MGUS_1	138N	CD4+ T Cells
GGACAAGTCTCAACTT-1_1	GSM3528753	1428	551	1.54062	0	MGUS	MGUS_1	138N	CD4+ T Cells
GGACAGAAGACAAGCC-1_1	GSM3528753	2479	632	4.07422	0	MGUS	MGUS_1	138N	CD4+ T Cells
GGACAGACACATCTTT-1_1	GSM3528753	1435	532	4.45993	4	MGUS	MGUS_1	138N	CD8+ T Cells
GGACAGACATCTACGA-1_1	GSM3528753	2652	828	6.03318	0	MGUS	MGUS_1	138N	CD4+ T Cells
GGACAGATCCTTGACC-1_1	GSM3528753	10087	2341	6.94954	3	MGUS	MGUS_1	138N	Mature B Cells
GGACAGATCTGCTTGC-1_1	GSM3528753	1721	713	6.97269	1	MGUS	MGUS_1	138N	Monocytes
GGACATTAGGCTCAGA-1_1	GSM3528753	3469	836	3.63217	4	MGUS	MGUS_1	138N	CD8+ T Cells
GGACATTAGTTTAGGA-1_1	GSM3528753	1690	800	10.355	6	MGUS	MGUS_1	138N	NK Cells
GGACATTGTGGCTCCA-1_1	GSM3528753	1761	556	3.97501	0	MGUS	MGUS_1	138N	CD4+ T Cells
GGACATTTCACGCGGT-1_1	GSM3528753	1183	417	2.70499	0	MGUS	MGUS_1	138N	CD4+ T Cells
GGACGTCAGATCCTGT-1_1	GSM3528753	2394	908	9.69089	1	MGUS	MGUS_1	138N	Monocytes
GGACGTCTCCGCGGTA-1_1	GSM3528753	7692	2006	3.48414	10	MGUS	MGUS_1	138N	Monocytes
GGAGCAATCAGGATCT-1_1	GSM3528753	2535	958	10.6114	1	MGUS	MGUS_1	138N	Monocytes
GGAGCAATCAGTTTGG-1_1	GSM3528753	770	368	4.15584	4	MGUS	MGUS_1	138N	CD8+ T Cells
GGAGCAATCATAAAGG-1_1	GSM3528753	1805	557	3.82271	0	MGUS	MGUS_1	138N	CD4+ T Cells
GGAGCAATCCCTGACT-1_1	GSM3528753	2759	675	4.27691	0	MGUS	MGUS_1	138N	CD4+ T Cells
GGATGTTAGGGAAACA-1_1	GSM3528753	7992	1486	5.08008	3	MGUS	MGUS_1	138N	Mature B Cells
GGATGTTGTAGAAGGA-1_1	GSM3528753	4770	1520	8.34382	1	MGUS	MGUS_1	138N	Monocytes
GGATTACCAATGGAGC-1_1	GSM3528753	1317	425	6.52999	0	MGUS	MGUS_1	138N	CD4+ T Cells
GGATTACCACGGACAA-1_1	GSM3528753	1504	495	2.46011	0	MGUS	MGUS_1	138N	CD4+ T Cells
GGATTACTCCAGAAGG-1_1	GSM3528753	2915	826	7.13551	0	MGUS	MGUS_1	138N	CD4+ T Cells
GGCAATTAGAGTAATC-1_1	GSM3528753	2013	849	5.56384	1	MGUS	MGUS_1	138N	Monocytes
GGCAATTAGGATGTAT-1_1	GSM3528753	2269	971	14.632	1	MGUS	MGUS_1	138N	Monocytes
GGCAATTCACTTCTGC-1_1	GSM3528753	1403	481	3.8489	0	MGUS	MGUS_1	138N	CD4+ T Cells
GGCAATTTCCAGAAGG-1_1	GSM3528753	2657	971	8.01656	1	MGUS	MGUS_1	138N	Monocytes
GGCCGATAGAAACCAT-1_1	GSM3528753	787	365	12.1982	5	MGUS	MGUS_1	138N	Erythroid Cells
GGCCGATAGAGACTAT-1_1	GSM3528753	1831	849	11.4691	1	MGUS	MGUS_1	138N	Monocytes
GGCCGATAGCTAGCCC-1_1	GSM3528753	2146	711	4.47344	0	MGUS	MGUS_1	138N	CD4+ T Cells
GGCCGATAGTCCGTAT-1_1	GSM3528753	2028	905	6.6075	2	MGUS	MGUS_1	138N	CD8+ T Cells
GGCCGATCATGCCCGA-1_1	GSM3528753	1114	488	17.4147	1	MGUS	MGUS_1	138N	Monocytes
GGCCGATGTGACCAAG-1_1	GSM3528753	1271	467	8.57592	0	MGUS	MGUS_1	138N	CD4+ T Cells
GGCCGATTCACCAGGC-1_1	GSM3528753	4682	1479	8.32977	10	MGUS	MGUS_1	138N	Monocytes
GGCCGATTCCAGAAGG-1_1	GSM3528753	7555	1923	4.87095	10	MGUS	MGUS_1	138N	Monocytes
GGCGACTAGCCCAACC-1_1	GSM3528753	1931	801	15.2253	4	MGUS	MGUS_1	138N	CD8+ T Cells
GGCGACTCAAGTTCTG-1_1	GSM3528753	2744	722	4.08163	0	MGUS	MGUS_1	138N	CD4+ T Cells
GGCGACTGTACAGCAG-1_1	GSM3528753	996	430	9.13655	4	MGUS	MGUS_1	138N	CD8+ T Cells
GGCGACTGTATCTGCA-1_1	GSM3528753	2417	893	8.60571	1	MGUS	MGUS_1	138N	Monocytes
GGCGACTGTCTGCAAT-1_1	GSM3528753	2714	669	5.19528	0	MGUS	MGUS_1	138N	CD4+ T Cells
GGCGACTGTTCCGGCA-1_1	GSM3528753	2783	684	4.31189	0	MGUS	MGUS_1	138N	CD4+ T Cells
GGCGACTTCAGGCCCA-1_1	GSM3528753	1322	488	5.14372	0	MGUS	MGUS_1	138N	CD4+ T Cells
GGCGTGTGTCGCGTGT-1_1	GSM3528753	2102	915	12.4167	1	MGUS	MGUS_1	138N	Monocytes
GGCGTGTTCACGCGGT-1_1	GSM3528753	1030	372	1.94175	0	MGUS	MGUS_1	138N	CD4+ T Cells
GGCTCGACATACTCTT-1_1	GSM3528753	1176	395	8.16327	0	MGUS	MGUS_1	138N	CD4+ T Cells
GGCTCGACATCACCCT-1_1	GSM3528753	2237	665	3.57622	0	MGUS	MGUS_1	138N	CD4+ T Cells
GGCTCGATCATGTAGC-1_1	GSM3528753	823	479	9.23451	6	MGUS	MGUS_1	138N	NK Cells
GGCTGGTAGATGAGAG-1_1	GSM3528753	3591	1235	6.34921	7	MGUS	MGUS_1	138N	Naive B Cells
GGCTGGTTCATGTCCC-1_1	GSM3528753	1118	374	6.52952	0	MGUS	MGUS_1	138N	CD4+ T Cells
GGCTGGTTCTCAAGTG-1_1	GSM3528753	867	371	4.15225	0	MGUS	MGUS_1	138N	CD4+ T Cells
GGGAATGAGAGGGCTT-1_1	GSM3528753	1621	695	13.5102	1	MGUS	MGUS_1	138N	Monocytes
GGGAATGAGGTGTTAA-1_1	GSM3528753	2195	666	5.19362	4	MGUS	MGUS_1	138N	CD8+ T Cells
GGGAATGAGTTAGCGG-1_1	GSM3528753	2811	738	3.59303	0	MGUS	MGUS_1	138N	CD4+ T Cells
GGGAATGCAAGCTGAG-1_1	GSM3528753	873	316	1.83276	0	MGUS	MGUS_1	138N	CD4+ T Cells
GGGAATGCACGGTAAG-1_1	GSM3528753	1168	507	7.44863	2	MGUS	MGUS_1	138N	CD8+ T Cells
GGGAATGCAGCATACT-1_1	GSM3528753	2808	681	4.41595	0	MGUS	MGUS_1	138N	CD4+ T Cells
GGGAATGGTCACCTAA-1_1	GSM3528753	1070	501	19.8131	1	MGUS	MGUS_1	138N	Monocytes
GGGACCTAGCCGATTT-1_1	GSM3528753	1550	832	1.67742	11	MGUS	MGUS_1	138N	Early B Cells
GGGACCTCAAGTTCTG-1_1	GSM3528753	2288	657	4.98252	0	MGUS	MGUS_1	138N	CD4+ T Cells
GGGACCTCAGGGCATA-1_1	GSM3528753	1558	633	10.9114	1	MGUS	MGUS_1	138N	Monocytes
GGGAGATCATGAAGTA-1_1	GSM3528753	865	340	2.31214	0	MGUS	MGUS_1	138N	CD4+ T Cells
GGGAGATTCAACACAC-1_1	GSM3528753	1879	993	5.9074	11	MGUS	MGUS_1	138N	Early B Cells
GGGAGATTCTGATACG-1_1	GSM3528753	1001	504	16.983	1	MGUS	MGUS_1	138N	Monocytes
GGGATGAAGCGAGAAA-1_1	GSM3528753	2633	816	5.69692	4	MGUS	MGUS_1	138N	CD8+ T Cells
GGGATGAGTACACCGC-1_1	GSM3528753	2239	684	2.41179	0	MGUS	MGUS_1	138N	CD4+ T Cells
GGGATGAGTTCCTCCA-1_1	GSM3528753	1477	495	5.89032	4	MGUS	MGUS_1	138N	CD8+ T Cells
GGGATGATCGGAAATA-1_1	GSM3528753	2596	778	4.8151	4	MGUS	MGUS_1	138N	CD8+ T Cells
GGGCACTCAACTGCGC-1_1	GSM3528753	1972	741	5.6288	2	MGUS	MGUS_1	138N	CD8+ T Cells
GGGCACTGTCGCATCG-1_1	GSM3528753	2311	648	7.26958	4	MGUS	MGUS_1	138N	CD8+ T Cells
GGGCATCAGAGTGACC-1_1	GSM3528753	1491	699	8.2495	6	MGUS	MGUS_1	138N	NK Cells
GGGCATCAGCTAACAA-1_1	GSM3528753	2367	690	4.39375	0	MGUS	MGUS_1	138N	CD4+ T Cells
GGGCATCAGTTGCAGG-1_1	GSM3528753	1322	608	14.6747	1	MGUS	MGUS_1	138N	Monocytes
GGGCATCGTAGGCTGA-1_1	GSM3528753	1690	763	12.2485	1	MGUS	MGUS_1	138N	Monocytes
GGGCATCGTATTAGCC-1_1	GSM3528753	1776	585	5.74324	0	MGUS	MGUS_1	138N	CD4+ T Cells
GGGCATCTCCGGGTGT-1_1	GSM3528753	3867	1247	9.36126	1	MGUS	MGUS_1	138N	Monocytes
GGGTCTGCAGCCTGTG-1_1	GSM3528753	981	482	13.4557	3	MGUS	MGUS_1	138N	Mature B Cells
GGGTCTGCAGCTTCGG-1_1	GSM3528753	717	507	2.09205	9	MGUS	MGUS_1	138N	Erythroid Cells
GGGTCTGTCTACTTAC-1_1	GSM3528753	2280	688	3.90351	0	MGUS	MGUS_1	138N	CD4+ T Cells
GGGTTGCAGGGTTTCT-1_1	GSM3528753	2884	750	3.12067	0	MGUS	MGUS_1	138N	CD4+ T Cells
GGGTTGCGTTGCGCAC-1_1	GSM3528753	1532	745	18.4073	13	MGUS	MGUS_1	138N	Monocytes
GGGTTGCTCTTTAGGG-1_1	GSM3528753	2935	819	4.22487	0	MGUS	MGUS_1	138N	CD4+ T Cells
GGTATTGTCGGAAACG-1_1	GSM3528753	3159	949	4.77999	0	MGUS	MGUS_1	138N	CD4+ T Cells
GGTGAAGCATCTCGCT-1_1	GSM3528753	2431	722	3.78445	0	MGUS	MGUS_1	138N	CD4+ T Cells
GGTGAAGGTTATGCGT-1_1	GSM3528753	2247	921	5.16244	8	MGUS	MGUS_1	138N	Monocytes
GGTGCGTAGAGCTGCA-1_1	GSM3528753	752	320	11.5691	5	MGUS	MGUS_1	138N	Erythroid Cells
GGTGCGTAGTGGAGAA-1_1	GSM3528753	943	475	0.212089	1	MGUS	MGUS_1	138N	Monocytes
GGTGCGTCACGGTGTC-1_1	GSM3528753	846	406	13.2388	2	MGUS	MGUS_1	138N	CD8+ T Cells
GGTGCGTGTGAGGGAG-1_1	GSM3528753	4742	1439	7.14888	8	MGUS	MGUS_1	138N	Monocytes
GGTGCGTTCGGCGCAT-1_1	GSM3528753	816	470	7.96569	2	MGUS	MGUS_1	138N	CD8+ T Cells
GGTGTTAAGTGTTAGA-1_1	GSM3528753	1168	476	4.45205	0	MGUS	MGUS_1	138N	CD4+ T Cells
GGTGTTACAATACGCT-1_1	GSM3528753	1709	608	4.03745	0	MGUS	MGUS_1	138N	CD4+ T Cells
GTAACGTAGCACACAG-1_1	GSM3528753	2127	795	11.8947	1	MGUS	MGUS_1	138N	Monocytes
GTAACGTAGCGCCTCA-1_1	GSM3528753	4907	1465	7.07153	1	MGUS	MGUS_1	138N	Monocytes
GTAACGTAGGAGTTGC-1_1	GSM3528753	2439	876	8.03608	1	MGUS	MGUS_1	138N	Monocytes
GTAACGTAGGCCCGTT-1_1	GSM3528753	2179	552	3.7173	0	MGUS	MGUS_1	138N	CD4+ T Cells
GTAACGTAGTCGAGTG-1_1	GSM3528753	2462	1006	8.04224	1	MGUS	MGUS_1	138N	Monocytes
GTAACTGCATGCCCGA-1_1	GSM3528753	2626	1041	11.3861	13	MGUS	MGUS_1	138N	Monocytes
GTAACTGTCCAGTAGT-1_1	GSM3528753	952	345	2.10084	0	MGUS	MGUS_1	138N	CD4+ T Cells
GTAACTGTCTTAACCT-1_1	GSM3528753	6183	2026	10.5127	1	MGUS	MGUS_1	138N	Monocytes
GTACGTATCTCCAGGG-1_1	GSM3528753	3762	1306	11.5896	1	MGUS	MGUS_1	138N	Monocytes
GTACTCCGTCAGTGGA-1_1	GSM3528753	1195	596	10.0418	1	MGUS	MGUS_1	138N	Monocytes
GTACTTTAGATGAGAG-1_1	GSM3528753	2176	581	4.45772	0	MGUS	MGUS_1	138N	CD4+ T Cells
GTACTTTAGGATGTAT-1_1	GSM3528753	2011	931	5.86773	6	MGUS	MGUS_1	138N	NK Cells
GTACTTTCACATGACT-1_1	GSM3528753	1114	587	4.5781	1	MGUS	MGUS_1	138N	Monocytes
GTACTTTGTAGCGCTC-1_1	GSM3528753	1261	597	17.9223	5	MGUS	MGUS_1	138N	Erythroid Cells
GTACTTTGTGGTTTCA-1_1	GSM3528753	814	322	1.2285	0	MGUS	MGUS_1	138N	CD4+ T Cells
GTACTTTTCGGAATCT-1_1	GSM3528753	2066	575	4.11423	0	MGUS	MGUS_1	138N	CD4+ T Cells
GTACTTTTCTGAGGGA-1_1	GSM3528753	2646	733	3.66591	0	MGUS	MGUS_1	138N	CD4+ T Cells
GTAGGCCAGAAACGCC-1_1	GSM3528753	1753	469	3.82202	0	MGUS	MGUS_1	138N	CD4+ T Cells
GTAGGCCAGTACATGA-1_1	GSM3528753	1297	695	3.77795	6	MGUS	MGUS_1	138N	NK Cells
GTAGGCCCATGAGCGA-1_1	GSM3528753	902	401	6.31929	2	MGUS	MGUS_1	138N	CD8+ T Cells
GTAGGCCGTCTTCTCG-1_1	GSM3528753	1367	638	15.5816	1	MGUS	MGUS_1	138N	Monocytes
GTAGGCCTCTTAACCT-1_1	GSM3528753	1370	614	10.219	1	MGUS	MGUS_1	138N	Monocytes
GTAGTCAAGTGTCCCG-1_1	GSM3528753	1242	609	6.76329	2	MGUS	MGUS_1	138N	CD8+ T Cells
GTATCTTAGGAATCGC-1_1	GSM3528753	1218	528	8.867	2	MGUS	MGUS_1	138N	CD8+ T Cells
GTATCTTGTAGGCTGA-1_1	GSM3528753	2432	645	4.97533	0	MGUS	MGUS_1	138N	CD4+ T Cells
GTATCTTTCGTCTGAA-1_1	GSM3528753	822	319	6.81265	0	MGUS	MGUS_1	138N	CD4+ T Cells
GTATTCTCATTAGGCT-1_1	GSM3528753	4572	1533	4.65879	8	MGUS	MGUS_1	138N	Monocytes
GTATTCTCATTTCAGG-1_1	GSM3528753	1341	592	17.4497	1	MGUS	MGUS_1	138N	Monocytes
GTATTCTTCGCAGGCT-1_1	GSM3528753	736	313	3.26087	0	MGUS	MGUS_1	138N	CD4+ T Cells
GTCAAGTAGTCCCACG-1_1	GSM3528753	3134	835	4.85003	0	MGUS	MGUS_1	138N	CD4+ T Cells
GTCAAGTAGTGGGTTG-1_1	GSM3528753	2362	904	11.3463	1	MGUS	MGUS_1	138N	Monocytes
GTCAAGTGTGTGCGTC-1_1	GSM3528753	762	402	10.8924	1	MGUS	MGUS_1	138N	Monocytes
GTCAAGTTCTAACTGG-1_1	GSM3528753	3061	1296	14.015	1	MGUS	MGUS_1	138N	Monocytes
GTCACAACACTTCGAA-1_1	GSM3528753	9159	1797	4.76035	3	MGUS	MGUS_1	138N	Mature B Cells
GTCACAAGTTTAAGCC-1_1	GSM3528753	1251	604	7.83373	2	MGUS	MGUS_1	138N	CD8+ T Cells
GTCACGGAGCTTTGGT-1_1	GSM3528753	2409	613	5.81154	0	MGUS	MGUS_1	138N	CD4+ T Cells
GTCACGGCAAGCTGTT-1_1	GSM3528753	1201	498	5.57868	4	MGUS	MGUS_1	138N	CD8+ T Cells
GTCACGGCACCGTTGG-1_1	GSM3528753	1292	411	5.95975	0	MGUS	MGUS_1	138N	CD4+ T Cells
GTCACGGTCTTCCTTC-1_1	GSM3528753	2951	734	4.60861	0	MGUS	MGUS_1	138N	CD4+ T Cells
GTCATTTCAAACCCAT-1_1	GSM3528753	2984	698	4.12198	0	MGUS	MGUS_1	138N	CD4+ T Cells
GTCATTTCACAGGAGT-1_1	GSM3528753	4884	1492	5.85586	10	MGUS	MGUS_1	138N	Monocytes
GTCATTTTCAGCTCGG-1_1	GSM3528753	1468	470	3.67847	0	MGUS	MGUS_1	138N	CD4+ T Cells
GTCCTCAAGTTAGGTA-1_1	GSM3528753	2985	673	4.58961	0	MGUS	MGUS_1	138N	CD4+ T Cells
GTCCTCACAAACTGTC-1_1	GSM3528753	2046	642	4.34995	0	MGUS	MGUS_1	138N	CD4+ T Cells
GTCCTCACAATAGCGG-1_1	GSM3528753	1016	508	4.33071	2	MGUS	MGUS_1	138N	CD8+ T Cells
GTCCTCACACACCGAC-1_1	GSM3528753	1592	736	13.3166	1	MGUS	MGUS_1	138N	Monocytes
GTCCTCACAGCATACT-1_1	GSM3528753	2892	1085	9.6473	1	MGUS	MGUS_1	138N	Monocytes
GTCCTCACATGAGCGA-1_1	GSM3528753	3036	776	6.52174	4	MGUS	MGUS_1	138N	CD8+ T Cells
GTCCTCAGTATTCTCT-1_1	GSM3528753	2526	637	5.22565	0	MGUS	MGUS_1	138N	CD4+ T Cells
GTCGGGTAGAATCTCC-1_1	GSM3528753	1673	537	1.9725	0	MGUS	MGUS_1	138N	CD4+ T Cells
GTCGGGTGTTTAGCTG-1_1	GSM3528753	2038	521	4.7105	0	MGUS	MGUS_1	138N	CD4+ T Cells
GTCGGGTTCTAACCGA-1_1	GSM3528753	3165	1098	6.22433	8	MGUS	MGUS_1	138N	Monocytes
GTCGTAACATATGGTC-1_1	GSM3528753	2654	972	7.27204	8	MGUS	MGUS_1	138N	Monocytes
GTCGTAATCACAATGC-1_1	GSM3528753	2279	871	4.73892	4	MGUS	MGUS_1	138N	CD8+ T Cells
GTCTCGTCAGACAGGT-1_1	GSM3528753	1691	745	11.236	1	MGUS	MGUS_1	138N	Monocytes
GTCTCGTCAGCTGTAT-1_1	GSM3528753	1677	731	4.83005	6	MGUS	MGUS_1	138N	NK Cells
GTCTCGTGTTCATGGT-1_1	GSM3528753	1128	509	4.07801	1	MGUS	MGUS_1	138N	Monocytes
GTCTTCGAGGCGATAC-1_1	GSM3528753	1812	749	11.6446	1	MGUS	MGUS_1	138N	Monocytes
GTCTTCGAGTGGTAAT-1_1	GSM3528753	2686	1007	13.589	13	MGUS	MGUS_1	138N	Monocytes
GTCTTCGGTACGAAAT-1_1	GSM3528753	1534	705	14.8631	1	MGUS	MGUS_1	138N	Monocytes
GTCTTCGTCTGTCTAT-1_1	GSM3528753	1976	837	3.34008	2	MGUS	MGUS_1	138N	CD8+ T Cells
GTGAAGGTCCATGCTC-1_1	GSM3528753	3445	1110	5.97968	1	MGUS	MGUS_1	138N	Monocytes
GTGCAGCAGTAAGTAC-1_1	GSM3528753	7785	2202	2.53051	9	MGUS	MGUS_1	138N	Erythroid Cells
GTGCAGCCAACTGGCC-1_1	GSM3528753	1820	823	5.93407	6	MGUS	MGUS_1	138N	NK Cells
GTGCAGCGTGTGAAAT-1_1	GSM3528753	1448	534	8.56354	4	MGUS	MGUS_1	138N	CD8+ T Cells
GTGCAGCGTTCCCTTG-1_1	GSM3528753	2461	658	5.0386	0	MGUS	MGUS_1	138N	CD4+ T Cells
GTGCAGCTCCCTAATT-1_1	GSM3528753	3265	1158	5.78867	1	MGUS	MGUS_1	138N	Monocytes
GTGCAGCTCTACGAGT-1_1	GSM3528753	2421	706	5.4936	0	MGUS	MGUS_1	138N	CD4+ T Cells
GTGCATAAGACTAGAT-1_1	GSM3528753	775	309	11.4839	5	MGUS	MGUS_1	138N	Erythroid Cells
GTGCATAAGAGTACCG-1_1	GSM3528753	3394	1160	9.51679	1	MGUS	MGUS_1	138N	Monocytes
GTGCATAAGTGTACCT-1_1	GSM3528753	1413	675	16.7021	1	MGUS	MGUS_1	138N	Monocytes
GTGCATACACAGACAG-1_1	GSM3528753	819	337	1.221	0	MGUS	MGUS_1	138N	CD4+ T Cells
GTGCATATCAGTACGT-1_1	GSM3528753	1044	524	11.9732	1	MGUS	MGUS_1	138N	Monocytes
GTGCGGTAGACTCGGA-1_1	GSM3528753	1574	522	5.46379	0	MGUS	MGUS_1	138N	CD4+ T Cells
GTGCGGTGTCAGATAA-1_1	GSM3528753	1026	348	3.11891	0	MGUS	MGUS_1	138N	CD4+ T Cells
GTGCTTCGTCTAGTCA-1_1	GSM3528753	1951	959	3.84418	6	MGUS	MGUS_1	138N	NK Cells
GTGCTTCTCTATCGCC-1_1	GSM3528753	1360	647	7.72059	1	MGUS	MGUS_1	138N	Monocytes
GTGGGTCAGAGGTTGC-1_1	GSM3528753	2089	797	10.6271	1	MGUS	MGUS_1	138N	Monocytes
GTGGGTCAGCTGTCTA-1_1	GSM3528753	3226	1177	9.85741	1	MGUS	MGUS_1	138N	Monocytes
GTGGGTCAGCTTTGGT-1_1	GSM3528753	1443	710	10.7415	13	MGUS	MGUS_1	138N	Monocytes
GTGGGTCCATCCCATC-1_1	GSM3528753	1168	405	3.16781	0	MGUS	MGUS_1	138N	CD4+ T Cells
GTGGGTCTCAATACCG-1_1	GSM3528753	2558	654	3.79203	0	MGUS	MGUS_1	138N	CD4+ T Cells
GTGTGCGAGTGTGGCA-1_1	GSM3528753	1650	718	12.7879	1	MGUS	MGUS_1	138N	Monocytes
GTGTGCGGTGACAAAT-1_1	GSM3528753	1146	418	3.4904	0	MGUS	MGUS_1	138N	CD4+ T Cells
GTGTGCGTCAACGAAA-1_1	GSM3528753	1197	579	5.09607	2	MGUS	MGUS_1	138N	CD8+ T Cells
GTGTTAGCAAGGCTCC-1_1	GSM3528753	2345	644	3.41151	0	MGUS	MGUS_1	138N	CD4+ T Cells
GTGTTAGGTCGCGGTT-1_1	GSM3528753	2528	682	3.63924	0	MGUS	MGUS_1	138N	CD4+ T Cells
GTGTTAGTCGAACTGT-1_1	GSM3528753	910	380	14.9451	2	MGUS	MGUS_1	138N	CD8+ T Cells
GTTAAGCAGCCGCCTA-1_1	GSM3528753	1366	674	3.51391	1	MGUS	MGUS_1	138N	Monocytes
GTTAAGCTCCGCATAA-1_1	GSM3528753	1035	582	4.44444	6	MGUS	MGUS_1	138N	NK Cells
GTTACAGAGACTTTCG-1_1	GSM3528753	712	288	1.40449	0	MGUS	MGUS_1	138N	CD4+ T Cells
GTTACAGAGAGTGAGA-1_1	GSM3528753	1948	581	5.33881	0	MGUS	MGUS_1	138N	CD4+ T Cells
GTTCATTAGGCTCAGA-1_1	GSM3528753	2688	784	3.86905	4	MGUS	MGUS_1	138N	CD8+ T Cells
GTTCATTAGTACGATA-1_1	GSM3528753	1708	556	4.85948	0	MGUS	MGUS_1	138N	CD4+ T Cells
GTTCATTGTAAGTGGC-1_1	GSM3528753	1916	585	7.62004	0	MGUS	MGUS_1	138N	CD4+ T Cells
GTTCATTTCCTCAATT-1_1	GSM3528753	4592	1518	6.18467	8	MGUS	MGUS_1	138N	Monocytes
GTTCATTTCGGAAATA-1_1	GSM3528753	3042	1093	7.95529	1	MGUS	MGUS_1	138N	Monocytes
GTTCGGGCACGGTAAG-1_1	GSM3528753	2617	752	6.07566	0	MGUS	MGUS_1	138N	CD4+ T Cells
GTTCGGGGTACCGTAT-1_1	GSM3528753	1370	502	8.9781	4	MGUS	MGUS_1	138N	CD8+ T Cells
GTTCTCGAGATGGGTC-1_1	GSM3528753	1654	481	4.95768	0	MGUS	MGUS_1	138N	CD4+ T Cells
GTTCTCGCAGTGACAG-1_1	GSM3528753	1277	417	2.19264	0	MGUS	MGUS_1	138N	CD4+ T Cells
GTTCTCGTCTGATACG-1_1	GSM3528753	1137	390	5.01319	0	MGUS	MGUS_1	138N	CD4+ T Cells
GTTTCTAAGACTACAA-1_1	GSM3528753	1822	641	7.29967	4	MGUS	MGUS_1	138N	CD8+ T Cells
GTTTCTAAGCAGACTG-1_1	GSM3528753	3358	955	5.62835	4	MGUS	MGUS_1	138N	CD8+ T Cells
GTTTCTAGTCGGCTCA-1_1	GSM3528753	2199	846	15.9618	1	MGUS	MGUS_1	138N	Monocytes
GTTTCTAGTTTGACAC-1_1	GSM3528753	2070	844	6.3285	1	MGUS	MGUS_1	138N	Monocytes
TAAACCGCAGCTGTAT-1_1	GSM3528753	1354	475	5.76071	0	MGUS	MGUS_1	138N	CD4+ T Cells
TAAACCGGTCCTAGCG-1_1	GSM3528753	1585	464	8.64353	0	MGUS	MGUS_1	138N	CD4+ T Cells
TAAACCGGTTCCTCCA-1_1	GSM3528753	1499	848	3.26885	13	MGUS	MGUS_1	138N	Monocytes
TAAACCGGTTGGTGGA-1_1	GSM3528753	1531	696	13.8472	6	MGUS	MGUS_1	138N	NK Cells
TAAGAGACATCATCCC-1_1	GSM3528753	1573	732	10.1081	1	MGUS	MGUS_1	138N	Monocytes
TAAGCGTAGATATACG-1_1	GSM3528753	1852	585	2.42981	0	MGUS	MGUS_1	138N	CD4+ T Cells
TAAGCGTCATCCGTGG-1_1	GSM3528753	1148	594	4.52962	6	MGUS	MGUS_1	138N	NK Cells
TAAGCGTGTCGTCTTC-1_1	GSM3528753	1223	604	18.1521	1	MGUS	MGUS_1	138N	Monocytes
TAAGTGCAGGGTTCCC-1_1	GSM3528753	2549	735	3.13849	0	MGUS	MGUS_1	138N	CD4+ T Cells
TAAGTGCGTATAGGTA-1_1	GSM3528753	1390	641	7.41007	1	MGUS	MGUS_1	138N	Monocytes
TAAGTGCGTTTAGGAA-1_1	GSM3528753	3685	1491	13.5685	1	MGUS	MGUS_1	138N	Monocytes
TACACGAAGTTGAGTA-1_1	GSM3528753	1134	474	8.28924	4	MGUS	MGUS_1	138N	CD8+ T Cells
TACACGAGTCAATGTC-1_1	GSM3528753	2360	579	3.68644	0	MGUS	MGUS_1	138N	CD4+ T Cells
TACAGTGTCGTTACAG-1_1	GSM3528753	3261	849	4.29316	4	MGUS	MGUS_1	138N	CD8+ T Cells
TACAGTGTCTCTTGAT-1_1	GSM3528753	1908	760	7.96646	1	MGUS	MGUS_1	138N	Monocytes
TACCTATAGCGTGTCC-1_1	GSM3528753	3480	834	5.37356	0	MGUS	MGUS_1	138N	CD4+ T Cells
TACCTATAGTTAGGTA-1_1	GSM3528753	2170	870	8.29493	1	MGUS	MGUS_1	138N	Monocytes
TACCTATCACATCTTT-1_1	GSM3528753	2266	635	3.04501	0	MGUS	MGUS_1	138N	CD4+ T Cells
TACCTATCAGTAAGAT-1_1	GSM3528753	1348	433	6.97329	0	MGUS	MGUS_1	138N	CD4+ T Cells
TACCTATGTCTTCGTC-1_1	GSM3528753	3187	814	3.95356	0	MGUS	MGUS_1	138N	CD4+ T Cells
TACCTATGTGGTACAG-1_1	GSM3528753	1629	535	4.17434	0	MGUS	MGUS_1	138N	CD4+ T Cells
TACCTATTCCTTGACC-1_1	GSM3528753	3332	896	2.85114	0	MGUS	MGUS_1	138N	CD4+ T Cells
TACCTTAAGGCACATG-1_1	GSM3528753	1142	405	7.44308	4	MGUS	MGUS_1	138N	CD8+ T Cells
TACCTTAGTACGACCC-1_1	GSM3528753	2059	657	9.03351	4	MGUS	MGUS_1	138N	CD8+ T Cells
TACCTTAGTCTCTCGT-1_1	GSM3528753	2428	992	10.7084	1	MGUS	MGUS_1	138N	Monocytes
TACCTTATCACGAAGG-1_1	GSM3528753	2143	829	11.1526	1	MGUS	MGUS_1	138N	Monocytes
TACGGATAGTAATCCC-1_1	GSM3528753	1339	503	6.12397	4	MGUS	MGUS_1	138N	CD8+ T Cells
TACGGATGTACCGAGA-1_1	GSM3528753	2156	874	10.436	1	MGUS	MGUS_1	138N	Monocytes
TACGGGCCACCACCAG-1_1	GSM3528753	1193	609	13.7469	1	MGUS	MGUS_1	138N	Monocytes
TACGGGCTCACCATAG-1_1	GSM3528753	2375	742	2.44211	0	MGUS	MGUS_1	138N	CD4+ T Cells
TACGGGCTCTAACCGA-1_1	GSM3528753	3329	824	4.44578	0	MGUS	MGUS_1	138N	CD4+ T Cells
TACGGGCTCTTCAACT-1_1	GSM3528753	3944	1443	6.03448	8	MGUS	MGUS_1	138N	Monocytes
TACGGTAAGAAGCCCA-1_1	GSM3528753	2169	694	5.4864	4	MGUS	MGUS_1	138N	CD8+ T Cells
TACGGTACAAATACAG-1_1	GSM3528753	3484	765	3.04248	0	MGUS	MGUS_1	138N	CD4+ T Cells
TACGGTACACCGCTAG-1_1	GSM3528753	3473	1178	7.63029	10	MGUS	MGUS_1	138N	Monocytes
TACTCATAGGCAATTA-1_1	GSM3528753	1576	483	5.96447	0	MGUS	MGUS_1	138N	CD4+ T Cells
TACTCATCACCCTATC-1_1	GSM3528753	821	399	19.3666	1	MGUS	MGUS_1	138N	Monocytes
TACTCGCAGCTACCGC-1_1	GSM3528753	2286	1082	12.2922	1	MGUS	MGUS_1	138N	Monocytes
TACTCGCGTCACTGGC-1_1	GSM3528753	1382	604	17.1491	1	MGUS	MGUS_1	138N	Monocytes
TACTCGCGTTAAAGTG-1_1	GSM3528753	1118	536	12.3435	1	MGUS	MGUS_1	138N	Monocytes
TACTCGCTCTTGCAAG-1_1	GSM3528753	1555	480	2.89389	0	MGUS	MGUS_1	138N	CD4+ T Cells
TACTTACAGTTCGCGC-1_1	GSM3528753	883	478	6.00227	1	MGUS	MGUS_1	138N	Monocytes
TACTTACCACCATCCT-1_1	GSM3528753	1482	824	3.30634	6	MGUS	MGUS_1	138N	NK Cells
TACTTGTCAGTAACGG-1_1	GSM3528753	1562	442	4.48143	0	MGUS	MGUS_1	138N	CD4+ T Cells
TACTTGTGTAAGCACG-1_1	GSM3528753	3369	753	3.79935	0	MGUS	MGUS_1	138N	CD4+ T Cells
TACTTGTGTGCACTTA-1_1	GSM3528753	1059	542	3.77715	1	MGUS	MGUS_1	138N	Monocytes
TACTTGTGTGCGATAG-1_1	GSM3528753	1223	454	4.33361	0	MGUS	MGUS_1	138N	CD4+ T Cells
TACTTGTTCCAATGGT-1_1	GSM3528753	2199	905	7.00318	1	MGUS	MGUS_1	138N	Monocytes
TAGAGCTTCATGTCTT-1_1	GSM3528753	1807	735	12.5623	1	MGUS	MGUS_1	138N	Monocytes
TAGAGCTTCTACGAGT-1_1	GSM3528753	2028	819	0.542406	9	MGUS	MGUS_1	138N	Erythroid Cells
TAGGCATAGAAGGTGA-1_1	GSM3528753	1765	745	9.4051	1	MGUS	MGUS_1	138N	Monocytes
TAGGCATAGATGAGAG-1_1	GSM3528753	1286	663	6.14308	6	MGUS	MGUS_1	138N	NK Cells
TAGGCATCACGGCTAC-1_1	GSM3528753	1018	437	5.50098	4	MGUS	MGUS_1	138N	CD8+ T Cells
TAGGCATGTCAAAGCG-1_1	GSM3528753	3179	819	3.86914	0	MGUS	MGUS_1	138N	CD4+ T Cells
TAGGCATGTCCATCCT-1_1	GSM3528753	2382	737	5.12175	0	MGUS	MGUS_1	138N	CD4+ T Cells
TAGGCATGTTGATTCG-1_1	GSM3528753	1509	698	17.2962	1	MGUS	MGUS_1	138N	Monocytes
TAGGCATTCCCTTGCA-1_1	GSM3528753	1488	655	11.6263	1	MGUS	MGUS_1	138N	Monocytes
TAGTGGTAGTAGGCCA-1_1	GSM3528753	1650	730	7.75758	1	MGUS	MGUS_1	138N	Monocytes
TAGTGGTGTTCAGCGC-1_1	GSM3528753	1067	423	7.77882	0	MGUS	MGUS_1	138N	CD4+ T Cells
TAGTGGTTCCGAACGC-1_1	GSM3528753	2654	778	2.90128	0	MGUS	MGUS_1	138N	CD4+ T Cells
TAGTGGTTCGGTGTCG-1_1	GSM3528753	860	381	5	0	MGUS	MGUS_1	138N	CD4+ T Cells
TAGTTGGAGTGAAGAG-1_1	GSM3528753	2369	877	9.37104	1	MGUS	MGUS_1	138N	Monocytes
TAGTTGGCATCTACGA-1_1	GSM3528753	2474	661	4.52708	0	MGUS	MGUS_1	138N	CD4+ T Cells
TATCTCAAGGCTCAGA-1_1	GSM3528753	2707	723	5.20872	4	MGUS	MGUS_1	138N	CD8+ T Cells
TATGCCCAGCAGCCTC-1_1	GSM3528753	1387	412	2.45133	0	MGUS	MGUS_1	138N	CD4+ T Cells
TATGCCCCACCAGGTC-1_1	GSM3528753	1870	525	4.27807	0	MGUS	MGUS_1	138N	CD4+ T Cells
TATGCCCCAGACGCCT-1_1	GSM3528753	1298	632	11.4022	13	MGUS	MGUS_1	138N	Monocytes
TATGCCCCATCAGTCA-1_1	GSM3528753	2383	658	4.61603	0	MGUS	MGUS_1	138N	CD4+ T Cells
TATGCCCTCAGGTAAA-1_1	GSM3528753	855	350	10.7602	0	MGUS	MGUS_1	138N	CD4+ T Cells
TATGCCCTCTGCGGCA-1_1	GSM3528753	1125	400	1.24444	0	MGUS	MGUS_1	138N	CD4+ T Cells
TATTACCAGCGATATA-1_1	GSM3528753	1206	627	12.6866	3	MGUS	MGUS_1	138N	Mature B Cells
TATTACCCAGACGCAA-1_1	GSM3528753	904	472	3.87168	1	MGUS	MGUS_1	138N	Monocytes
TATTACCGTAGAGGAA-1_1	GSM3528753	1700	606	5.35294	0	MGUS	MGUS_1	138N	CD4+ T Cells
TATTACCTCCCTAATT-1_1	GSM3528753	2761	794	3.80297	0	MGUS	MGUS_1	138N	CD4+ T Cells
TCAACGATCAACACGT-1_1	GSM3528753	2067	677	5.70876	2	MGUS	MGUS_1	138N	CD8+ T Cells
TCAACGATCAGTGCAT-1_1	GSM3528753	1668	551	2.39808	0	MGUS	MGUS_1	138N	CD4+ T Cells
TCAATCTCAAGACACG-1_1	GSM3528753	1922	786	11.9667	1	MGUS	MGUS_1	138N	Monocytes
TCAATCTCAGGGATTG-1_1	GSM3528753	2109	651	7.06496	0	MGUS	MGUS_1	138N	CD4+ T Cells
TCAATCTGTCTAGCCG-1_1	GSM3528753	2197	980	6.87301	6	MGUS	MGUS_1	138N	NK Cells
TCACAAGCAAGCCCAC-1_1	GSM3528753	4480	1312	7.83482	8	MGUS	MGUS_1	138N	Monocytes
TCACAAGGTTACCGAT-1_1	GSM3528753	2210	626	2.21719	0	MGUS	MGUS_1	138N	CD4+ T Cells
TCACAAGTCCACTCCA-1_1	GSM3528753	2062	652	4.60718	0	MGUS	MGUS_1	138N	CD4+ T Cells
TCAGATGCAAAGGTGC-1_1	GSM3528753	1683	477	4.45633	0	MGUS	MGUS_1	138N	CD4+ T Cells
TCAGCAATCAACTCTT-1_1	GSM3528753	1355	660	6.12546	1	MGUS	MGUS_1	138N	Monocytes
TCAGCAATCGTTTAGG-1_1	GSM3528753	3786	1271	4.01479	8	MGUS	MGUS_1	138N	Monocytes
TCAGCTCGTTGGTGGA-1_1	GSM3528753	987	406	4.35664	0	MGUS	MGUS_1	138N	CD4+ T Cells
TCAGCTCTCACAAACC-1_1	GSM3528753	2642	967	10.7873	8	MGUS	MGUS_1	138N	Monocytes
TCAGCTCTCCCTCTTT-1_1	GSM3528753	2699	1111	11.0041	1	MGUS	MGUS_1	138N	Monocytes
TCAGCTCTCCTGCTTG-1_1	GSM3528753	1951	920	4.45925	6	MGUS	MGUS_1	138N	NK Cells
TCAGGATCACCAGGCT-1_1	GSM3528753	2199	620	3.27422	0	MGUS	MGUS_1	138N	CD4+ T Cells
TCAGGATCACGTTGGC-1_1	GSM3528753	1843	628	7.59631	4	MGUS	MGUS_1	138N	CD8+ T Cells
TCAGGATCATGGTTGT-1_1	GSM3528753	2377	1058	4.8801	6	MGUS	MGUS_1	138N	NK Cells
TCAGGATGTGAAATCA-1_1	GSM3528753	1345	459	7.73234	0	MGUS	MGUS_1	138N	CD4+ T Cells
TCAGGATGTGAACCTT-1_1	GSM3528753	6888	1944	4.02149	7	MGUS	MGUS_1	138N	Naive B Cells
TCAGGATGTTTCGCTC-1_1	GSM3528753	2339	645	4.14707	0	MGUS	MGUS_1	138N	CD4+ T Cells
TCAGGATTCACTGGGC-1_1	GSM3528753	1210	618	8.34711	1	MGUS	MGUS_1	138N	Monocytes
TCAGGATTCTACTATC-1_1	GSM3528753	2775	1089	8.14414	1	MGUS	MGUS_1	138N	Monocytes
TCAGGTACAGCGAACA-1_1	GSM3528753	3094	834	3.78151	3	MGUS	MGUS_1	138N	Mature B Cells
TCAGGTAGTAGGACAC-1_1	GSM3528753	1971	866	5.73313	6	MGUS	MGUS_1	138N	NK Cells
TCAGGTAGTCTGGAGA-1_1	GSM3528753	2150	631	5.02326	0	MGUS	MGUS_1	138N	CD4+ T Cells
TCATTACGTGTCCTCT-1_1	GSM3528753	1558	605	8.92169	0	MGUS	MGUS_1	138N	CD4+ T Cells
TCATTACTCACAGTAC-1_1	GSM3528753	5554	1571	3.83507	10	MGUS	MGUS_1	138N	Monocytes
TCATTTGAGCAATATG-1_1	GSM3528753	4141	1423	5.31273	10	MGUS	MGUS_1	138N	Monocytes
TCCACACAGCGAAGGG-1_1	GSM3528753	3229	662	4.05698	0	MGUS	MGUS_1	138N	CD4+ T Cells
TCCACACAGCTAGGCA-1_1	GSM3528753	1302	391	8.52535	0	MGUS	MGUS_1	138N	CD4+ T Cells
TCCACACCACAAGACG-1_1	GSM3528753	901	448	17.98	1	MGUS	MGUS_1	138N	Monocytes
TCCACACTCCTTGACC-1_1	GSM3528753	1689	574	2.78271	0	MGUS	MGUS_1	138N	CD4+ T Cells
TCCACACTCTGCTGTC-1_1	GSM3528753	3467	1113	10.0952	10	MGUS	MGUS_1	138N	Monocytes
TCCCGATAGCGAGAAA-1_1	GSM3528753	2513	990	9.35137	1	MGUS	MGUS_1	138N	Monocytes
TCCCGATGTGACTACT-1_1	GSM3528753	1863	888	4.1868	6	MGUS	MGUS_1	138N	NK Cells
TCCCGATTCTGTACGA-1_1	GSM3528753	2410	673	2.6971	0	MGUS	MGUS_1	138N	CD4+ T Cells
TCGAGGCCAGGGATTG-1_1	GSM3528753	845	460	10.7692	5	MGUS	MGUS_1	138N	Erythroid Cells
TCGAGGCCATGTAGTC-1_1	GSM3528753	4224	1397	4.90057	8	MGUS	MGUS_1	138N	Monocytes
TCGAGGCTCATATCGG-1_1	GSM3528753	1321	608	19.9092	1	MGUS	MGUS_1	138N	Monocytes
TCGAGGCTCCCTAACC-1_1	GSM3528753	1460	441	3.49315	0	MGUS	MGUS_1	138N	CD4+ T Cells
TCGAGGCTCTAACCGA-1_1	GSM3528753	2398	740	3.37781	0	MGUS	MGUS_1	138N	CD4+ T Cells
TCGCGAGAGGACAGAA-1_1	GSM3528753	1662	826	5.65584	6	MGUS	MGUS_1	138N	NK Cells
TCGCGAGGTTATCACG-1_1	GSM3528753	1742	809	2.98507	6	MGUS	MGUS_1	138N	NK Cells
TCGCGAGTCCTATTCA-1_1	GSM3528753	1095	484	15.7991	5	MGUS	MGUS_1	138N	Erythroid Cells
TCGCGTTAGTGGGCTA-1_1	GSM3528753	2831	781	3.85023	0	MGUS	MGUS_1	138N	CD4+ T Cells
TCGCGTTAGTTGAGTA-1_1	GSM3528753	3237	1024	7.16713	8	MGUS	MGUS_1	138N	Monocytes
TCGCGTTCACCACCAG-1_1	GSM3528753	1355	450	6.71587	0	MGUS	MGUS_1	138N	CD4+ T Cells
TCGCGTTGTCATCCCT-1_1	GSM3528753	1929	834	5.08035	6	MGUS	MGUS_1	138N	NK Cells
TCGCGTTTCTGAAAGA-1_1	GSM3528753	1710	657	5.38012	2	MGUS	MGUS_1	138N	CD8+ T Cells
TCGGGACAGCGCCTTG-1_1	GSM3528753	1087	533	6.43974	1	MGUS	MGUS_1	138N	Monocytes
TCGGGACCAGACAGGT-1_1	GSM3528753	2665	730	4.65291	0	MGUS	MGUS_1	138N	CD4+ T Cells
TCGGGACGTAGCTCCG-1_1	GSM3528753	1261	596	6.81998	1	MGUS	MGUS_1	138N	Monocytes
TCGGGACGTATGAAAC-1_1	GSM3528753	1495	621	9.49833	1	MGUS	MGUS_1	138N	Monocytes
TCGGGACGTCAGCTAT-1_1	GSM3528753	2594	1060	10.2159	1	MGUS	MGUS_1	138N	Monocytes
TCGGGACGTTTAGGAA-1_1	GSM3528753	1027	513	3.79747	4	MGUS	MGUS_1	138N	CD8+ T Cells
TCGGGACTCTCCGGTT-1_1	GSM3528753	917	410	2.83533	4	MGUS	MGUS_1	138N	CD8+ T Cells
TCGTACCTCTCTGTCG-1_1	GSM3528753	1649	728	14.5543	1	MGUS	MGUS_1	138N	Monocytes
TCGTAGAAGCAGATCG-1_1	GSM3528753	1234	586	5.34846	2	MGUS	MGUS_1	138N	CD8+ T Cells
TCGTAGAGTAGGCATG-1_1	GSM3528753	1967	709	9.71022	4	MGUS	MGUS_1	138N	CD8+ T Cells
TCGTAGATCCGCGTTT-1_1	GSM3528753	2455	723	6.10998	4	MGUS	MGUS_1	138N	CD8+ T Cells
TCGTAGATCCTAGTGA-1_1	GSM3528753	1536	553	9.76562	4	MGUS	MGUS_1	138N	CD8+ T Cells
TCTATTGAGGGTTTCT-1_1	GSM3528753	2811	765	3.55745	0	MGUS	MGUS_1	138N	CD4+ T Cells
TCTATTGGTGATGCCC-1_1	GSM3528753	1244	599	19.0514	1	MGUS	MGUS_1	138N	Monocytes
TCTATTGTCCAAGCCG-1_1	GSM3528753	5484	1031	5.16047	0	MGUS	MGUS_1	138N	CD4+ T Cells
TCTATTGTCCACTCCA-1_1	GSM3528753	4126	1397	6.83471	1	MGUS	MGUS_1	138N	Monocytes
TCTATTGTCGCTGATA-1_1	GSM3528753	2833	664	3.70632	0	MGUS	MGUS_1	138N	CD4+ T Cells
TCTATTGTCTACTATC-1_1	GSM3528753	1629	472	4.17434	0	MGUS	MGUS_1	138N	CD4+ T Cells
TCTCATAAGGACCACA-1_1	GSM3528753	3170	933	4.32177	4	MGUS	MGUS_1	138N	CD8+ T Cells
TCTCATAAGTCCTCCT-1_1	GSM3528753	1521	697	7.95529	1	MGUS	MGUS_1	138N	Monocytes
TCTCATATCAGGCGAA-1_1	GSM3528753	2882	732	4.12908	0	MGUS	MGUS_1	138N	CD4+ T Cells
TCTCTAAAGCGCTTAT-1_1	GSM3528753	3334	1328	5.54889	6	MGUS	MGUS_1	138N	NK Cells
TCTCTAAAGCGGATCA-1_1	GSM3528753	4827	1724	12.4094	1	MGUS	MGUS_1	138N	Monocytes
TCTCTAAAGTTAGCGG-1_1	GSM3528753	1142	420	3.59019	0	MGUS	MGUS_1	138N	CD4+ T Cells
TCTCTAACAGACACTT-1_1	GSM3528753	1539	672	3.83366	1	MGUS	MGUS_1	138N	Monocytes
TCTCTAAGTGGGTATG-1_1	GSM3528753	953	486	9.12907	1	MGUS	MGUS_1	138N	Monocytes
TCTCTAATCTCCGGTT-1_1	GSM3528753	1152	622	4.86111	1	MGUS	MGUS_1	138N	Monocytes
TCTGAGAAGGCTAGGT-1_1	GSM3528753	733	336	13.5061	0	MGUS	MGUS_1	138N	CD4+ T Cells
TCTGAGAGTTTGCATG-1_1	GSM3528753	2658	745	4.8909	0	MGUS	MGUS_1	138N	CD4+ T Cells
TCTGGAAAGGTGATTA-1_1	GSM3528753	2343	925	9.17627	1	MGUS	MGUS_1	138N	Monocytes
TCTGGAACAAACCTAC-1_1	GSM3528753	4606	1495	4.0165	8	MGUS	MGUS_1	138N	Monocytes
TCTGGAACAGCTATTG-1_1	GSM3528753	2555	1015	11.4286	1	MGUS	MGUS_1	138N	Monocytes
TCTGGAAGTCGAATCT-1_1	GSM3528753	1987	688	4.57977	4	MGUS	MGUS_1	138N	CD8+ T Cells
TCTGGAATCGCAAACT-1_1	GSM3528753	3948	1403	4.63526	8	MGUS	MGUS_1	138N	Monocytes
TCTGGAATCGCTAGCG-1_1	GSM3528753	875	333	4.11429	0	MGUS	MGUS_1	138N	CD4+ T Cells
TCTTCGGGTCTCTCGT-1_1	GSM3528753	1583	636	15.856	1	MGUS	MGUS_1	138N	Monocytes
TCTTTCCAGACTCGGA-1_1	GSM3528753	2610	731	3.44828	0	MGUS	MGUS_1	138N	CD4+ T Cells
TCTTTCCAGACTTGAA-1_1	GSM3528753	2249	866	11.2494	1	MGUS	MGUS_1	138N	Monocytes
TCTTTCCAGCCACCTG-1_1	GSM3528753	1449	661	8.69565	5	MGUS	MGUS_1	138N	Erythroid Cells
TCTTTCCGTGTGACCC-1_1	GSM3528753	4844	1355	4.31462	10	MGUS	MGUS_1	138N	Monocytes
TCTTTCCGTGTTTGGT-1_1	GSM3528753	2232	921	10.2151	1	MGUS	MGUS_1	138N	Monocytes
TCTTTCCTCTGGTTCC-1_1	GSM3528753	1139	411	1.40474	0	MGUS	MGUS_1	138N	CD4+ T Cells
TCTTTCCTCTGTACGA-1_1	GSM3528753	2251	933	10.2177	1	MGUS	MGUS_1	138N	Monocytes
TGAAAGACAATCAGAA-1_1	GSM3528753	2023	918	13.4948	1	MGUS	MGUS_1	138N	Monocytes
TGACAACAGCGATATA-1_1	GSM3528753	2656	1066	7.22892	1	MGUS	MGUS_1	138N	Monocytes
TGACAACCACCGTTGG-1_1	GSM3528753	3319	1216	9.18951	1	MGUS	MGUS_1	138N	Monocytes
TGACAACGTAAGAGGA-1_1	GSM3528753	2222	913	8.10081	1	MGUS	MGUS_1	138N	Monocytes
TGACGGCAGCTGTCTA-1_1	GSM3528753	1512	453	4.62963	0	MGUS	MGUS_1	138N	CD4+ T Cells
TGACGGCGTAGCGTCC-1_1	GSM3528753	1975	542	4.25316	0	MGUS	MGUS_1	138N	CD4+ T Cells
TGACTAGAGCTCAACT-1_1	GSM3528753	1058	379	4.82042	0	MGUS	MGUS_1	138N	CD4+ T Cells
TGACTAGCAATAGCGG-1_1	GSM3528753	1352	449	3.5503	0	MGUS	MGUS_1	138N	CD4+ T Cells
TGACTAGGTATTCTCT-1_1	GSM3528753	2750	599	5.41818	9	MGUS	MGUS_1	138N	Erythroid Cells
TGACTAGGTCTAGTCA-1_1	GSM3528753	1604	578	9.85037	4	MGUS	MGUS_1	138N	CD8+ T Cells
TGACTAGGTTCCACAA-1_1	GSM3528753	2905	851	3.16695	0	MGUS	MGUS_1	138N	CD4+ T Cells
TGACTAGTCCTAGAAC-1_1	GSM3528753	2217	844	11.2765	1	MGUS	MGUS_1	138N	Monocytes
TGACTTTAGACAAAGG-1_1	GSM3528753	1907	879	14.473	1	MGUS	MGUS_1	138N	Monocytes
TGACTTTCACATGACT-1_1	GSM3528753	1137	545	11.9613	1	MGUS	MGUS_1	138N	Monocytes
TGACTTTCATCATCCC-1_1	GSM3528753	2902	1130	5.44452	1	MGUS	MGUS_1	138N	Monocytes
TGACTTTCATGTAGTC-1_1	GSM3528753	1609	758	7.1473	2	MGUS	MGUS_1	138N	CD8+ T Cells
TGACTTTGTACCGTAT-1_1	GSM3528753	1396	615	4.87106	1	MGUS	MGUS_1	138N	Monocytes
TGACTTTGTTTCGCTC-1_1	GSM3528753	2134	638	4.9672	4	MGUS	MGUS_1	138N	CD8+ T Cells
TGACTTTGTTTGACAC-1_1	GSM3528753	2614	720	2.7544	0	MGUS	MGUS_1	138N	CD4+ T Cells
TGAGAGGCACCAGTTA-1_1	GSM3528753	1438	581	6.67594	2	MGUS	MGUS_1	138N	CD8+ T Cells
TGAGAGGCAGTAAGAT-1_1	GSM3528753	2385	979	9.89518	1	MGUS	MGUS_1	138N	Monocytes
TGAGAGGGTCAAAGCG-1_1	GSM3528753	2809	869	6.01638	0	MGUS	MGUS_1	138N	CD4+ T Cells
TGAGCATCAAGTAGTA-1_1	GSM3528753	2118	626	3.87158	0	MGUS	MGUS_1	138N	CD4+ T Cells
TGAGCATTCACGAAGG-1_1	GSM3528753	2669	764	4.3462	0	MGUS	MGUS_1	138N	CD4+ T Cells
TGAGCCGGTCAGAATA-1_1	GSM3528753	2323	702	4.56307	0	MGUS	MGUS_1	138N	CD4+ T Cells
TGAGCCGGTCTGGAGA-1_1	GSM3528753	4222	1299	4.90289	8	MGUS	MGUS_1	138N	Monocytes
TGAGCCGGTGCTTCTC-1_1	GSM3528753	817	313	4.03917	0	MGUS	MGUS_1	138N	CD4+ T Cells
TGAGCCGTCCGCAGTG-1_1	GSM3528753	1388	653	7.06052	6	MGUS	MGUS_1	138N	NK Cells
TGAGGGAGTGATGATA-1_1	GSM3528753	2489	732	4.78104	0	MGUS	MGUS_1	138N	CD4+ T Cells
TGAGGGAGTTCGCTAA-1_1	GSM3528753	3249	730	3.26254	0	MGUS	MGUS_1	138N	CD4+ T Cells
TGAGGGATCAACGAAA-1_1	GSM3528753	3342	1235	6.67265	1	MGUS	MGUS_1	138N	Monocytes
TGAGGGATCACAGTAC-1_1	GSM3528753	1392	568	18.1753	1	MGUS	MGUS_1	138N	Monocytes
TGAGGGATCGTCACGG-1_1	GSM3528753	2775	800	3.20721	0	MGUS	MGUS_1	138N	CD4+ T Cells
TGATTTCAGACTGTAA-1_1	GSM3528753	2282	816	3.85627	4	MGUS	MGUS_1	138N	CD8+ T Cells
TGATTTCAGCGTAGTG-1_1	GSM3528753	2070	661	3.86473	0	MGUS	MGUS_1	138N	CD4+ T Cells
TGATTTCAGTCGAGTG-1_1	GSM3528753	1431	707	6.63871	6	MGUS	MGUS_1	138N	NK Cells
TGATTTCCACGCTTTC-1_1	GSM3528753	1933	793	12.6746	1	MGUS	MGUS_1	138N	Monocytes
TGATTTCCACTAGTAC-1_1	GSM3528753	1096	495	8.75912	1	MGUS	MGUS_1	138N	Monocytes
TGATTTCCAGGACGTA-1_1	GSM3528753	5622	1227	3.55745	3	MGUS	MGUS_1	138N	Mature B Cells
TGCACCTCATCGGTTA-1_1	GSM3528753	1182	591	6.09137	1	MGUS	MGUS_1	138N	Monocytes
TGCCAAAAGATGTGTA-1_1	GSM3528753	847	353	7.55608	0	MGUS	MGUS_1	138N	CD4+ T Cells
TGCCAAAAGCTGTCTA-1_1	GSM3528753	2907	792	3.71517	0	MGUS	MGUS_1	138N	CD4+ T Cells
TGCCAAAAGGTGTTAA-1_1	GSM3528753	3347	1235	5.10905	10	MGUS	MGUS_1	138N	Monocytes
TGCCAAAGTCGCTTTC-1_1	GSM3528753	2353	933	6.96983	1	MGUS	MGUS_1	138N	Monocytes
TGCCAAAGTTCCACGG-1_1	GSM3528753	4054	1330	4.8594	10	MGUS	MGUS_1	138N	Monocytes
TGCCAAAGTTGAGTTC-1_1	GSM3528753	1226	422	4.40457	0	MGUS	MGUS_1	138N	CD4+ T Cells
TGCCAAATCAATCACG-1_1	GSM3528753	2006	899	9.32203	1	MGUS	MGUS_1	138N	Monocytes
TGCCCATAGATGCGAC-1_1	GSM3528753	1175	594	11.1489	1	MGUS	MGUS_1	138N	Monocytes
TGCCCATCAGCTGCTG-1_1	GSM3528753	2826	1013	4.60014	2	MGUS	MGUS_1	138N	CD8+ T Cells
TGCCCATGTATCGCAT-1_1	GSM3528753	1029	526	7.38581	6	MGUS	MGUS_1	138N	NK Cells
TGCCCTAGTCAAAGCG-1_1	GSM3528753	1725	765	13.0435	1	MGUS	MGUS_1	138N	Monocytes
TGCCCTAGTTACGTCA-1_1	GSM3528753	2167	677	3.96862	0	MGUS	MGUS_1	138N	CD4+ T Cells
TGCGGGTAGAGCAATT-1_1	GSM3528753	2769	854	4.18924	4	MGUS	MGUS_1	138N	CD8+ T Cells
TGCGGGTCAATAAGCA-1_1	GSM3528753	2553	881	4.54367	4	MGUS	MGUS_1	138N	CD8+ T Cells
TGCGGGTTCATAGCAC-1_1	GSM3528753	841	372	3.80499	0	MGUS	MGUS_1	138N	CD4+ T Cells
TGCGGGTTCATGTCTT-1_1	GSM3528753	2119	879	11.4677	13	MGUS	MGUS_1	138N	Monocytes
TGCGGGTTCTGGTGTA-1_1	GSM3528753	3386	1140	7.88541	1	MGUS	MGUS_1	138N	Monocytes
TGCGTGGCACATCCGG-1_1	GSM3528753	1592	486	6.78392	0	MGUS	MGUS_1	138N	CD4+ T Cells
TGCGTGGCATACTACG-1_1	GSM3528753	1276	436	3.9185	0	MGUS	MGUS_1	138N	CD4+ T Cells
TGCTACCAGAAGATTC-1_1	GSM3528753	2177	633	4.08819	0	MGUS	MGUS_1	138N	CD4+ T Cells
TGCTACCCAATAAGCA-1_1	GSM3528753	844	363	6.3981	0	MGUS	MGUS_1	138N	CD4+ T Cells
TGCTACCGTAATTGGA-1_1	GSM3528753	2031	853	12.3584	1	MGUS	MGUS_1	138N	Monocytes
TGCTACCGTATATCCG-1_1	GSM3528753	1485	521	2.0202	0	MGUS	MGUS_1	138N	CD4+ T Cells
TGCTACCTCATCTGTT-1_1	GSM3528753	1752	527	8.33333	0	MGUS	MGUS_1	138N	CD4+ T Cells
TGCTGCTAGTTCCACA-1_1	GSM3528753	3111	845	2.47509	0	MGUS	MGUS_1	138N	CD4+ T Cells
TGCTGCTCAGTAAGAT-1_1	GSM3528753	2019	835	10.7479	1	MGUS	MGUS_1	138N	Monocytes
TGCTGCTTCTTTAGGG-1_1	GSM3528753	3286	1110	9.22094	9	MGUS	MGUS_1	138N	Erythroid Cells
TGGACGCAGGAGCGAG-1_1	GSM3528753	966	479	16.9772	1	MGUS	MGUS_1	138N	Monocytes
TGGACGCAGTGGCACA-1_1	GSM3528753	761	404	9.32983	1	MGUS	MGUS_1	138N	Monocytes
TGGCCAGAGCAGGTCA-1_1	GSM3528753	2109	991	6.02181	6	MGUS	MGUS_1	138N	NK Cells
TGGCCAGAGTGTACTC-1_1	GSM3528753	1260	442	4.20635	0	MGUS	MGUS_1	138N	CD4+ T Cells
TGGCTGGAGCCGATTT-1_1	GSM3528753	1469	463	3.53982	0	MGUS	MGUS_1	138N	CD4+ T Cells
TGGCTGGCAGTCGATT-1_1	GSM3528753	1802	725	3.27414	6	MGUS	MGUS_1	138N	NK Cells
TGGCTGGCATTACGAC-1_1	GSM3528753	712	342	3.08989	0	MGUS	MGUS_1	138N	CD4+ T Cells
TGGCTGGTCCTTGGTC-1_1	GSM3528753	1863	596	7.13902	4	MGUS	MGUS_1	138N	CD8+ T Cells
TGGGAAGCACCGCTAG-1_1	GSM3528753	1730	770	8.09249	1	MGUS	MGUS_1	138N	Monocytes
TGGGAAGGTTCACGGC-1_1	GSM3528753	2533	766	4.73747	4	MGUS	MGUS_1	138N	CD8+ T Cells
TGGGAAGTCAGAGACG-1_1	GSM3528753	1091	551	8.06599	1	MGUS	MGUS_1	138N	Monocytes
TGGGCGTAGGCTAGCA-1_1	GSM3528753	2915	1046	9.81132	1	MGUS	MGUS_1	138N	Monocytes
TGGGCGTCACTTACGA-1_1	GSM3528753	1172	524	16.8942	8	MGUS	MGUS_1	138N	Monocytes
TGGTTAGAGGGAACGG-1_1	GSM3528753	1764	480	4.2517	0	MGUS	MGUS_1	138N	CD4+ T Cells
TGGTTCCCAGCGTTCG-1_1	GSM3528753	2915	739	3.8765	0	MGUS	MGUS_1	138N	CD4+ T Cells
TGGTTCCCATGACATC-1_1	GSM3528753	854	321	4.80094	0	MGUS	MGUS_1	138N	CD4+ T Cells
TGGTTCCGTTCCCGAG-1_1	GSM3528753	2204	927	12.6134	1	MGUS	MGUS_1	138N	Monocytes
TGGTTCCTCAGCTTAG-1_1	GSM3528753	1802	789	8.26859	6	MGUS	MGUS_1	138N	NK Cells
TGTATTCGTTCCACAA-1_1	GSM3528753	3208	690	3.77182	0	MGUS	MGUS_1	138N	CD4+ T Cells
TGTATTCTCTGATTCT-1_1	GSM3528753	1734	863	5.99769	6	MGUS	MGUS_1	138N	NK Cells
TGTCCCACAACAACCT-1_1	GSM3528753	1632	626	11.2132	1	MGUS	MGUS_1	138N	Monocytes
TGTCCCACAAGTACCT-1_1	GSM3528753	1229	411	5.77705	0	MGUS	MGUS_1	138N	CD4+ T Cells
TGTCCCACACGGTAGA-1_1	GSM3528753	2101	543	7.09186	0	MGUS	MGUS_1	138N	CD4+ T Cells
TGTGGTAAGCTAGTTC-1_1	GSM3528753	1458	452	9.94513	4	MGUS	MGUS_1	138N	CD8+ T Cells
TGTGGTAGTACCAGTT-1_1	GSM3528753	2366	743	6.00169	0	MGUS	MGUS_1	138N	CD4+ T Cells
TGTGGTAGTTGGTGGA-1_1	GSM3528753	3153	1171	9.70504	1	MGUS	MGUS_1	138N	Monocytes
TGTGGTATCCTCAACC-1_1	GSM3528753	3355	1194	5.78241	1	MGUS	MGUS_1	138N	Monocytes
TGTGTTTAGCACACAG-1_1	GSM3528753	1181	343	6.68925	0	MGUS	MGUS_1	138N	CD4+ T Cells
TGTGTTTAGCAGACTG-1_1	GSM3528753	4622	1433	7.50757	8	MGUS	MGUS_1	138N	Monocytes
TGTGTTTGTGCAACGA-1_1	GSM3528753	1238	418	10.5816	4	MGUS	MGUS_1	138N	CD8+ T Cells
TGTGTTTTCAACACGT-1_1	GSM3528753	886	413	3.16027	4	MGUS	MGUS_1	138N	CD8+ T Cells
TGTGTTTTCACATACG-1_1	GSM3528753	3191	830	4.29332	0	MGUS	MGUS_1	138N	CD4+ T Cells
TGTGTTTTCATGCAAC-1_1	GSM3528753	966	451	19.9793	5	MGUS	MGUS_1	138N	Erythroid Cells
TGTTCCGAGAGTAAGG-1_1	GSM3528753	3171	750	3.68969	0	MGUS	MGUS_1	138N	CD4+ T Cells
TGTTCCGCAATCGGTT-1_1	GSM3528753	1406	514	4.40967	0	MGUS	MGUS_1	138N	CD4+ T Cells
TGTTCCGCACAACGTT-1_1	GSM3528753	1541	500	4.73718	0	MGUS	MGUS_1	138N	CD4+ T Cells
TGTTCCGCAGCGTTCG-1_1	GSM3528753	2755	935	9.2559	1	MGUS	MGUS_1	138N	Monocytes
TGTTCCGTCACGCATA-1_1	GSM3528753	1497	454	5.01002	0	MGUS	MGUS_1	138N	CD4+ T Cells
TTAACTCAGCGAAGGG-1_1	GSM3528753	2029	553	4.53425	0	MGUS	MGUS_1	138N	CD4+ T Cells
TTAACTCAGCTCTCGG-1_1	GSM3528753	1499	472	5.27018	0	MGUS	MGUS_1	138N	CD4+ T Cells
TTAACTCAGTGGAGTC-1_1	GSM3528753	943	401	2.22694	0	MGUS	MGUS_1	138N	CD4+ T Cells
TTAACTCCATAGAAAC-1_1	GSM3528753	1116	423	3.85305	4	MGUS	MGUS_1	138N	CD8+ T Cells
TTAACTCGTATGAATG-1_1	GSM3528753	3115	824	4.14125	4	MGUS	MGUS_1	138N	CD8+ T Cells
TTAACTCGTCGAGATG-1_1	GSM3528753	1083	391	7.29455	0	MGUS	MGUS_1	138N	CD4+ T Cells
TTAGGACAGGCATTGG-1_1	GSM3528753	1105	574	8.23529	6	MGUS	MGUS_1	138N	NK Cells
TTAGGACAGTCCATAC-1_1	GSM3528753	1792	811	12.1652	1	MGUS	MGUS_1	138N	Monocytes
TTAGGACGTCAGAAGC-1_1	GSM3528753	755	342	5.96026	4	MGUS	MGUS_1	138N	CD8+ T Cells
TTAGGACGTTTCGCTC-1_1	GSM3528753	1441	682	17.4879	1	MGUS	MGUS_1	138N	Monocytes
TTAGGACTCCACTCCA-1_1	GSM3528753	2924	754	5.33516	0	MGUS	MGUS_1	138N	CD4+ T Cells
TTAGGACTCTTGCATT-1_1	GSM3528753	1740	613	3.7931	0	MGUS	MGUS_1	138N	CD4+ T Cells
TTAGGCACACAGTCGC-1_1	GSM3528753	1584	549	5.74495	4	MGUS	MGUS_1	138N	CD8+ T Cells
TTAGGCATCCCTGACT-1_1	GSM3528753	2016	834	7.93651	1	MGUS	MGUS_1	138N	Monocytes
TTAGGCATCCGAAGAG-1_1	GSM3528753	6327	1768	5.15252	10	MGUS	MGUS_1	138N	Monocytes
TTAGGCATCGTTTGCC-1_1	GSM3528753	1568	572	5.61224	0	MGUS	MGUS_1	138N	CD4+ T Cells
TTAGTTCAGTGAAGAG-1_1	GSM3528753	2938	1074	10.3131	1	MGUS	MGUS_1	138N	Monocytes
TTAGTTCAGTGAAGTT-1_1	GSM3528753	2775	655	3.85586	0	MGUS	MGUS_1	138N	CD4+ T Cells
TTAGTTCGTAAACACA-1_1	GSM3528753	1912	812	9.41423	1	MGUS	MGUS_1	138N	Monocytes
TTATGCTAGAAAGTGG-1_1	GSM3528753	2788	1072	6.67145	1	MGUS	MGUS_1	138N	Monocytes
TTATGCTCAACTGCGC-1_1	GSM3528753	2728	793	3.07918	0	MGUS	MGUS_1	138N	CD4+ T Cells
TTATGCTCACATGACT-1_1	GSM3528753	1495	411	1.87291	0	MGUS	MGUS_1	138N	CD4+ T Cells
TTATGCTGTGCGATAG-1_1	GSM3528753	2915	1080	6.4837	1	MGUS	MGUS_1	138N	Monocytes
TTATGCTGTTCTGAAC-1_1	GSM3528753	1782	764	10.101	1	MGUS	MGUS_1	138N	Monocytes
TTATGCTTCAGCGACC-1_1	GSM3528753	2844	984	10.7947	1	MGUS	MGUS_1	138N	Monocytes
TTCCCAGAGAGACGAA-1_1	GSM3528753	2166	880	12.65	1	MGUS	MGUS_1	138N	Monocytes
TTCCCAGCAACCGCCA-1_1	GSM3528753	2991	1161	7.48913	1	MGUS	MGUS_1	138N	Monocytes
TTCCCAGCAATGAATG-1_1	GSM3528753	1182	601	6.00677	6	MGUS	MGUS_1	138N	NK Cells
TTCCCAGGTGCGAAAC-1_1	GSM3528753	965	329	4.04145	0	MGUS	MGUS_1	138N	CD4+ T Cells
TTCCCAGTCCTGTACC-1_1	GSM3528753	1537	544	10.3448	4	MGUS	MGUS_1	138N	CD8+ T Cells
TTCCCAGTCTCCAGGG-1_1	GSM3528753	2461	677	4.26656	0	MGUS	MGUS_1	138N	CD4+ T Cells
TTCCCAGTCTGGGCCA-1_1	GSM3528753	2020	941	4.65347	6	MGUS	MGUS_1	138N	NK Cells
TTCGAAGCACAGCCCA-1_1	GSM3528753	2825	1098	7.85841	8	MGUS	MGUS_1	138N	Monocytes
TTCGAAGGTCCAACTA-1_1	GSM3528753	2517	728	6.15812	0	MGUS	MGUS_1	138N	CD4+ T Cells
TTCGAAGTCACTTATC-1_1	GSM3528753	2040	617	4.85294	0	MGUS	MGUS_1	138N	CD4+ T Cells
TTCGAAGTCCTGTAGA-1_1	GSM3528753	3383	1091	6.03015	4	MGUS	MGUS_1	138N	CD8+ T Cells
TTCGGTCAGATCTGAA-1_1	GSM3528753	945	577	1.90476	9	MGUS	MGUS_1	138N	Erythroid Cells
TTCGGTCCAATCGGTT-1_1	GSM3528753	2955	693	4.97462	0	MGUS	MGUS_1	138N	CD4+ T Cells
TTCGGTCGTAGAAAGG-1_1	GSM3528753	1978	625	4.1456	0	MGUS	MGUS_1	138N	CD4+ T Cells
TTCGGTCGTTCGCGAC-1_1	GSM3528753	720	285	3.33333	0	MGUS	MGUS_1	138N	CD4+ T Cells
TTCTACAAGCTGAAAT-1_1	GSM3528753	1655	481	3.14199	0	MGUS	MGUS_1	138N	CD4+ T Cells
TTCTACAAGTTGAGAT-1_1	GSM3528753	1524	700	13.3202	1	MGUS	MGUS_1	138N	Monocytes
TTCTACAGTAAATGAC-1_1	GSM3528753	1358	661	7.36377	8	MGUS	MGUS_1	138N	Monocytes
TTCTACAGTAGAAGGA-1_1	GSM3528753	1031	515	11.9302	6	MGUS	MGUS_1	138N	NK Cells
TTCTACATCCCGGATG-1_1	GSM3528753	4986	1626	4.41235	12	MGUS	MGUS_1	138N	Plasmacytoid Dentritic Cells
TTCTACATCTAACTTC-1_1	GSM3528753	1689	698	5.74304	1	MGUS	MGUS_1	138N	Monocytes
TTCTCAAAGCTGGAAC-1_1	GSM3528753	1393	542	3.4458	4	MGUS	MGUS_1	138N	CD8+ T Cells
TTCTCAACATCACCCT-1_1	GSM3528753	858	324	4.31235	0	MGUS	MGUS_1	138N	CD4+ T Cells
TTCTCAAGTGGTGTAG-1_1	GSM3528753	885	531	2.59887	6	MGUS	MGUS_1	138N	NK Cells
TTCTCAAGTTCTGGTA-1_1	GSM3528753	1892	793	14.3235	1	MGUS	MGUS_1	138N	Monocytes
TTCTCAATCAGTCCCT-1_1	GSM3528753	2697	1087	10.1594	1	MGUS	MGUS_1	138N	Monocytes
TTCTCAATCGTGGTCG-1_1	GSM3528753	7812	1650	4.36508	3	MGUS	MGUS_1	138N	Mature B Cells
TTCTCCTGTAGAGGAA-1_1	GSM3528753	952	494	7.35294	6	MGUS	MGUS_1	138N	NK Cells
TTCTCCTTCAATCACG-1_1	GSM3528753	1521	597	7.10059	0	MGUS	MGUS_1	138N	CD4+ T Cells
TTCTCCTTCGAGAACG-1_1	GSM3528753	2194	544	4.19325	0	MGUS	MGUS_1	138N	CD4+ T Cells
TTCTTAGAGATGTAAC-1_1	GSM3528753	1246	428	12.8411	4	MGUS	MGUS_1	138N	CD8+ T Cells
TTCTTAGAGCTCCTTC-1_1	GSM3528753	1979	575	5.30571	0	MGUS	MGUS_1	138N	CD4+ T Cells
TTCTTAGCAAATACAG-1_1	GSM3528753	3194	861	3.88228	0	MGUS	MGUS_1	138N	CD4+ T Cells
TTCTTAGCAACTGCGC-1_1	GSM3528753	1643	572	4.07791	0	MGUS	MGUS_1	138N	CD4+ T Cells
TTCTTAGGTTTGACAC-1_1	GSM3528753	2300	714	5.08696	0	MGUS	MGUS_1	138N	CD4+ T Cells
TTGAACGCAAGTAATG-1_1	GSM3528753	2948	687	5.12212	0	MGUS	MGUS_1	138N	CD4+ T Cells
TTGAACGGTACCATCA-1_1	GSM3528753	2756	701	3.59216	0	MGUS	MGUS_1	138N	CD4+ T Cells
TTGACTTAGACAATAC-1_1	GSM3528753	1133	389	2.91262	0	MGUS	MGUS_1	138N	CD4+ T Cells
TTGACTTAGCCGCCTA-1_1	GSM3528753	5070	1613	5.36489	8	MGUS	MGUS_1	138N	Monocytes
TTGACTTCACCTCGTT-1_1	GSM3528753	5675	1467	6.22026	3	MGUS	MGUS_1	138N	Mature B Cells
TTGACTTCAGGGCATA-1_1	GSM3528753	3630	1170	3.8292	8	MGUS	MGUS_1	138N	Monocytes
TTGACTTCATCCGCGA-1_1	GSM3528753	5003	1671	10.054	1	MGUS	MGUS_1	138N	Monocytes
TTGCCGTCATACTACG-1_1	GSM3528753	2006	625	3.53938	4	MGUS	MGUS_1	138N	CD8+ T Cells
TTGCCGTGTCCAGTAT-1_1	GSM3528753	2577	557	3.9969	0	MGUS	MGUS_1	138N	CD4+ T Cells
TTGCGTCGTCAGAGGT-1_1	GSM3528753	2229	946	6.77434	6	MGUS	MGUS_1	138N	NK Cells
TTGCGTCGTCTCTCGT-1_1	GSM3528753	1657	599	3.5003	2	MGUS	MGUS_1	138N	CD8+ T Cells
TTGCGTCTCAGCAACT-1_1	GSM3528753	2810	730	3.30961	0	MGUS	MGUS_1	138N	CD4+ T Cells
TTGCGTCTCGGTGTTA-1_1	GSM3528753	1855	654	10.3504	2	MGUS	MGUS_1	138N	CD8+ T Cells
TTGGAACCACAGTCGC-1_1	GSM3528753	1580	585	9.11392	2	MGUS	MGUS_1	138N	CD8+ T Cells
TTGGAACCACCGTTGG-1_1	GSM3528753	2995	859	3.6394	0	MGUS	MGUS_1	138N	CD4+ T Cells
TTGGAACGTGTGAATA-1_1	GSM3528753	2484	712	4.22705	0	MGUS	MGUS_1	138N	CD4+ T Cells
TTGGAACTCTGCGGCA-1_1	GSM3528753	1120	407	2.76786	0	MGUS	MGUS_1	138N	CD4+ T Cells
TTGGAACTCTTGTATC-1_1	GSM3528753	3816	990	2.96122	4	MGUS	MGUS_1	138N	CD8+ T Cells
TTGGCAAAGGAGTTTA-1_1	GSM3528753	3391	1217	7.66735	1	MGUS	MGUS_1	138N	Monocytes
TTGGCAATCGTTGACA-1_1	GSM3528753	1379	699	6.38144	2	MGUS	MGUS_1	138N	CD8+ T Cells
TTGTAGGAGGTGACCA-1_1	GSM3528753	1449	583	10.0069	4	MGUS	MGUS_1	138N	CD8+ T Cells
TTGTAGGCACGTGAGA-1_1	GSM3528753	1909	779	15.296	1	MGUS	MGUS_1	138N	Monocytes
TTGTAGGGTGTTGGGA-1_1	GSM3528753	2196	629	5.00911	4	MGUS	MGUS_1	138N	CD8+ T Cells
TTGTAGGGTTGAGGTG-1_1	GSM3528753	2485	867	16.0966	1	MGUS	MGUS_1	138N	Monocytes
TTGTAGGTCCATGCTC-1_1	GSM3528753	4893	1521	6.31514	10	MGUS	MGUS_1	138N	Monocytes
TTTACTGAGGGTTCCC-1_1	GSM3528753	1870	825	9.67914	1	MGUS	MGUS_1	138N	Monocytes
TTTACTGGTGCACTTA-1_1	GSM3528753	2188	764	8.3181	1	MGUS	MGUS_1	138N	Monocytes
TTTACTGTCATGTGGT-1_1	GSM3528753	2011	855	4.32621	6	MGUS	MGUS_1	138N	NK Cells
TTTACTGTCCGCAAGC-1_1	GSM3528753	1633	691	8.57318	1	MGUS	MGUS_1	138N	Monocytes
TTTATGCAGCACCGTC-1_1	GSM3528753	3308	1089	5.16929	4	MGUS	MGUS_1	138N	CD8+ T Cells
TTTCCTCAGGGTATCG-1_1	GSM3528753	751	395	11.5846	5	MGUS	MGUS_1	138N	Erythroid Cells
TTTCCTCGTAGCGCAA-1_1	GSM3528753	829	341	1.56815	0	MGUS	MGUS_1	138N	CD4+ T Cells
TTTCCTCGTATAGGGC-1_1	GSM3528753	1084	546	7.56458	6	MGUS	MGUS_1	138N	NK Cells
TTTCCTCGTCTCCCTA-1_1	GSM3528753	1693	830	10.3957	1	MGUS	MGUS_1	138N	Monocytes
TTTCCTCGTGTAATGA-1_1	GSM3528753	1031	376	4.17071	0	MGUS	MGUS_1	138N	CD4+ T Cells
TTTCCTCGTTAGTGGG-1_1	GSM3528753	1783	906	5.3281	6	MGUS	MGUS_1	138N	NK Cells
TTTGCGCAGAAGGCCT-1_1	GSM3528753	1654	712	13.6034	1	MGUS	MGUS_1	138N	Monocytes
TTTGCGCAGATAGCAT-1_1	GSM3528753	1101	535	15.6222	1	MGUS	MGUS_1	138N	Monocytes
TTTGCGCAGATCCCGC-1_1	GSM3528753	4804	1231	3.76769	3	MGUS	MGUS_1	138N	Mature B Cells
TTTGCGCTCACGAAGG-1_1	GSM3528753	1069	504	15.6221	1	MGUS	MGUS_1	138N	Monocytes
TTTGGTTCAACGCACC-1_1	GSM3528753	2160	915	7.91667	1	MGUS	MGUS_1	138N	Monocytes
TTTGGTTTCACGGTTA-1_1	GSM3528753	2628	1026	11.2253	1	MGUS	MGUS_1	138N	Monocytes
TTTGGTTTCCGCAGTG-1_1	GSM3528753	1602	681	15.2934	1	MGUS	MGUS_1	138N	Monocytes
TTTGGTTTCTAAGCCA-1_1	GSM3528753	1475	693	2.91525	1	MGUS	MGUS_1	138N	Monocytes
TTTGTCAGTCTTGCGG-1_1	GSM3528753	1868	628	3.53319	0	MGUS	MGUS_1	138N	CD4+ T Cells
AACCGCGCAATCCAAC-1_2	GSM3528755	3274	1194	7.78864	8	MGUS	MGUS_2	138N45P	Monocytes
AAGACCTTCCATGAAC-1_2	GSM3528755	4419	1144	7.46775	3	MGUS	MGUS_2	138N45P	Mature B Cells
ACACCCTCAACACGCC-1_2	GSM3528755	6284	1600	4.86951	10	MGUS	MGUS_2	138N45P	Monocytes
ACACCCTTCACGGTTA-1_2	GSM3528755	3233	1107	6.74296	1	MGUS	MGUS_2	138N45P	Monocytes
ACATACGCATTGGCGC-1_2	GSM3528755	1334	505	13.7181	1	MGUS	MGUS_2	138N45P	Monocytes
ACATCAGCATTCTTAC-1_2	GSM3528755	2055	621	6.32603	4	MGUS	MGUS_2	138N45P	CD8+ T Cells
ACATCAGGTCATGCAT-1_2	GSM3528755	2126	611	3.99812	0	MGUS	MGUS_2	138N45P	CD4+ T Cells
ACATGGTGTAGCTTGT-1_2	GSM3528755	1364	479	5.42522	0	MGUS	MGUS_2	138N45P	CD4+ T Cells
ACCGTAACAGTCGATT-1_2	GSM3528755	3958	1319	12.7337	3	MGUS	MGUS_2	138N45P	Mature B Cells
ACGATACAGGGTCGAT-1_2	GSM3528755	4871	1169	5.99466	3	MGUS	MGUS_2	138N45P	Mature B Cells
ACGGAGAAGCTGCAAG-1_2	GSM3528755	6517	2206	12.9047	9	MGUS	MGUS_2	138N45P	Erythroid Cells
ACGTCAAAGTAGATGT-1_2	GSM3528755	6251	1613	4.65526	10	MGUS	MGUS_2	138N45P	Monocytes
ACTATCTCACTGCCAG-1_2	GSM3528755	1881	646	5.79479	4	MGUS	MGUS_2	138N45P	CD8+ T Cells
ACTGAACGTTAAGGGC-1_2	GSM3528755	2928	643	4.84973	0	MGUS	MGUS_2	138N45P	CD4+ T Cells
ACTGCTCGTCTAGGTT-1_2	GSM3528755	1498	593	7.87717	2	MGUS	MGUS_2	138N45P	CD8+ T Cells
ACTTGTTCATCACGTA-1_2	GSM3528755	2387	816	11.018	1	MGUS	MGUS_2	138N45P	Monocytes
AGACGTTAGCTAAACA-1_2	GSM3528755	2175	679	4.87356	0	MGUS	MGUS_2	138N45P	CD4+ T Cells
AGACGTTCAATGCCAT-1_2	GSM3528755	2081	561	6.9678	4	MGUS	MGUS_2	138N45P	CD8+ T Cells
AGAGCGACAGGTGGAT-1_2	GSM3528755	1762	612	10.1022	2	MGUS	MGUS_2	138N45P	CD8+ T Cells
AGAGCGAGTATCGCAT-1_2	GSM3528755	2487	942	4.14154	1	MGUS	MGUS_2	138N45P	Monocytes
AGAGCTTAGCGCCTCA-1_2	GSM3528755	1770	765	10.226	1	MGUS	MGUS_2	138N45P	Monocytes
AGATCTGGTACCCAAT-1_2	GSM3528755	2167	581	7.06045	4	MGUS	MGUS_2	138N45P	CD8+ T Cells
AGCATACGTCTGGAGA-1_2	GSM3528755	2019	592	7.52848	4	MGUS	MGUS_2	138N45P	CD8+ T Cells
AGCGTATCAAAGGCGT-1_2	GSM3528755	4933	1042	18.4877	9	MGUS	MGUS_2	138N45P	Erythroid Cells
AGGCCACGTCTTCGTC-1_2	GSM3528755	5672	1333	5.02468	3	MGUS	MGUS_2	138N45P	Mature B Cells
AGGCCACTCGGAATCT-1_2	GSM3528755	1289	446	12.8782	4	MGUS	MGUS_2	138N45P	CD8+ T Cells
AGGGAGTTCTGCCCTA-1_2	GSM3528755	1056	398	11.2689	7	MGUS	MGUS_2	138N45P	Naive B Cells
AGGGATGTCAACCATG-1_2	GSM3528755	6967	1821	6.02842	13	MGUS	MGUS_2	138N45P	Monocytes
AGGGTGAGTGTGAATA-1_2	GSM3528755	1616	689	11.6337	1	MGUS	MGUS_2	138N45P	Monocytes
AGTCTTTCATGCAACT-1_2	GSM3528755	1943	544	4.99228	0	MGUS	MGUS_2	138N45P	CD4+ T Cells
AGTGGGAAGAGACGAA-1_2	GSM3528755	1773	753	15.454	1	MGUS	MGUS_2	138N45P	Monocytes
AGTGTCAAGGCTAGCA-1_2	GSM3528755	1929	671	9.33126	1	MGUS	MGUS_2	138N45P	Monocytes
AGTGTCACATACGCCG-1_2	GSM3528755	2019	489	7.7266	0	MGUS	MGUS_2	138N45P	CD4+ T Cells
ATCATCTCATTTCAGG-1_2	GSM3528755	1920	671	3.95833	4	MGUS	MGUS_2	138N45P	CD8+ T Cells
ATCATCTTCTGTTTGT-1_2	GSM3528755	1670	698	3.29341	7	MGUS	MGUS_2	138N45P	Naive B Cells
ATCTGCCAGCTGTCTA-1_2	GSM3528755	1426	644	12.9734	1	MGUS	MGUS_2	138N45P	Monocytes
ATCTGCCCACAGGCCT-1_2	GSM3528755	2784	678	4.9569	0	MGUS	MGUS_2	138N45P	CD4+ T Cells
ATGCGATAGCCACCTG-1_2	GSM3528755	1162	468	4.64716	4	MGUS	MGUS_2	138N45P	CD8+ T Cells
CAACCAATCCTTTCTC-1_2	GSM3528755	2856	860	7.45798	1	MGUS	MGUS_2	138N45P	Monocytes
CAACTAGAGACAGACC-1_2	GSM3528755	1656	590	9.29952	4	MGUS	MGUS_2	138N45P	CD8+ T Cells
CAAGAAACATATGGTC-1_2	GSM3528755	5149	1501	6.33133	10	MGUS	MGUS_2	138N45P	Monocytes
CAAGTTGGTGCACCAC-1_2	GSM3528755	5462	1245	6.15159	3	MGUS	MGUS_2	138N45P	Mature B Cells
CACACCTAGATCCCAT-1_2	GSM3528755	1275	624	14.9804	1	MGUS	MGUS_2	138N45P	Monocytes
CACATTTTCATAACCG-1_2	GSM3528755	1395	657	5.80645	6	MGUS	MGUS_2	138N45P	NK Cells
CACTCCATCCCAACGG-1_2	GSM3528755	1701	765	13.639	1	MGUS	MGUS_2	138N45P	Monocytes
CAGATCATCTTGTTTG-1_2	GSM3528755	2250	615	3.95556	0	MGUS	MGUS_2	138N45P	CD4+ T Cells
CAGCGACGTACGCACC-1_2	GSM3528755	4840	1208	3.76033	3	MGUS	MGUS_2	138N45P	Mature B Cells
CAGCGACTCACTTCAT-1_2	GSM3528755	3351	1081	7.78872	1	MGUS	MGUS_2	138N45P	Monocytes
CAGTAACCATCCGTGG-1_2	GSM3528755	12219	2414	5.24593	9	MGUS	MGUS_2	138N45P	Erythroid Cells
CATCAAGTCTTAGCCC-1_2	GSM3528755	8259	2033	4.74634	3	MGUS	MGUS_2	138N45P	Mature B Cells
CATCGAACATCGTCGG-1_2	GSM3528755	2080	852	5.38462	12	MGUS	MGUS_2	138N45P	Plasmacytoid Dentritic Cells
CATGACAAGCGCTTAT-1_2	GSM3528755	1396	657	15.2579	1	MGUS	MGUS_2	138N45P	Monocytes
CCAATCCGTGCAGACA-1_2	GSM3528755	1571	680	5.41057	6	MGUS	MGUS_2	138N45P	NK Cells
CCATTCGCAGATAATG-1_2	GSM3528755	1467	526	0.817996	0	MGUS	MGUS_2	138N45P	CD4+ T Cells
CCATTCGTCTAACTGG-1_2	GSM3528755	2657	1007	8.84456	1	MGUS	MGUS_2	138N45P	Monocytes
CCCTCCTAGAGTGACC-1_2	GSM3528755	2267	851	12.0865	1	MGUS	MGUS_2	138N45P	Monocytes
CCCTCCTCACCAGATT-1_2	GSM3528755	2104	873	6.65399	1	MGUS	MGUS_2	138N45P	Monocytes
CCTAAAGGTGTAAGTA-1_2	GSM3528755	2979	1191	16.8849	3	MGUS	MGUS_2	138N45P	Mature B Cells
CCTATTACACTCTGTC-1_2	GSM3528755	1575	537	3.55556	0	MGUS	MGUS_2	138N45P	CD4+ T Cells
CCTCTGAAGCCGTCGT-1_2	GSM3528755	1433	562	14.0265	2	MGUS	MGUS_2	138N45P	CD8+ T Cells
CCTTCGAAGCTAGTGG-1_2	GSM3528755	1135	509	14.8018	1	MGUS	MGUS_2	138N45P	Monocytes
CGAACATAGAGACTTA-1_2	GSM3528755	1588	716	16.0579	1	MGUS	MGUS_2	138N45P	Monocytes
CGAACATCAATCTGCA-1_2	GSM3528755	1636	693	14.3643	1	MGUS	MGUS_2	138N45P	Monocytes
CGAGAAGAGAGACTTA-1_2	GSM3528755	1960	764	13.2653	1	MGUS	MGUS_2	138N45P	Monocytes
CGATCGGGTCCTCCAT-1_2	GSM3528755	1801	805	9.27263	8	MGUS	MGUS_2	138N45P	Monocytes
CGATCGGTCGTGGACC-1_2	GSM3528755	9311	2453	6.86285	13	MGUS	MGUS_2	138N45P	Monocytes
CGGACTGTCACCCGAG-1_2	GSM3528755	1144	382	3.05944	0	MGUS	MGUS_2	138N45P	CD4+ T Cells
CGGAGCTAGTGCTGCC-1_2	GSM3528755	4336	1260	8.07196	10	MGUS	MGUS_2	138N45P	Monocytes
CGGCTAGGTTATGCGT-1_2	GSM3528755	1208	451	10.3477	0	MGUS	MGUS_2	138N45P	CD4+ T Cells
CGTAGCGCATGTCGAT-1_2	GSM3528755	2738	1017	10.1534	8	MGUS	MGUS_2	138N45P	Monocytes
CGTAGCGGTTCCGTCT-1_2	GSM3528755	2407	662	4.52846	0	MGUS	MGUS_2	138N45P	CD4+ T Cells
CGTCAGGGTTTGCATG-1_2	GSM3528755	3633	1182	7.04652	1	MGUS	MGUS_2	138N45P	Monocytes
CGTGAGCAGGCCCTCA-1_2	GSM3528755	2357	707	4.5821	4	MGUS	MGUS_2	138N45P	CD8+ T Cells
CGTGTCTGTCCGAATT-1_2	GSM3528755	2653	957	10.441	1	MGUS	MGUS_2	138N45P	Monocytes
CGTGTCTTCTCGCATC-1_2	GSM3528755	1670	568	6.34731	4	MGUS	MGUS_2	138N45P	CD8+ T Cells
CTACATTAGTAGATGT-1_2	GSM3528755	1609	597	9.32256	2	MGUS	MGUS_2	138N45P	CD8+ T Cells
CTACCCAAGCTAAGAT-1_2	GSM3528755	2202	681	6.35786	4	MGUS	MGUS_2	138N45P	CD8+ T Cells
CTAGTGAGTGGCAAAC-1_2	GSM3528755	2250	638	5.64444	0	MGUS	MGUS_2	138N45P	CD4+ T Cells
CTCGGGAGTCTTGCGG-1_2	GSM3528755	2000	594	6.5	4	MGUS	MGUS_2	138N45P	CD8+ T Cells
CTCGGGATCTCGCTTG-1_2	GSM3528755	1309	458	12.605	7	MGUS	MGUS_2	138N45P	Naive B Cells
CTCGTACAGTCCATAC-1_2	GSM3528755	1709	826	14.3359	1	MGUS	MGUS_2	138N45P	Monocytes
CTCTACGCAATGGACG-1_2	GSM3528755	9033	1668	5.90059	3	MGUS	MGUS_2	138N45P	Mature B Cells
CTGATAGTCAGGCAAG-1_2	GSM3528755	3419	1199	10.9096	1	MGUS	MGUS_2	138N45P	Monocytes
CTGATCCGTTCCGGCA-1_2	GSM3528755	2520	913	5.51587	2	MGUS	MGUS_2	138N45P	CD8+ T Cells
CTGCGGAGTTTCCACC-1_2	GSM3528755	1831	630	14.5276	1	MGUS	MGUS_2	138N45P	Monocytes
CTGGTCTCAGGTGGAT-1_2	GSM3528755	1175	523	19.1489	8	MGUS	MGUS_2	138N45P	Monocytes
CTGGTCTTCAACACCA-1_2	GSM3528755	2152	831	11.3848	1	MGUS	MGUS_2	138N45P	Monocytes
CTGTGCTGTTCGGCAC-1_2	GSM3528755	2596	651	4.19877	4	MGUS	MGUS_2	138N45P	CD8+ T Cells
CTTAACTGTATAGGTA-1_2	GSM3528755	954	407	4.19287	0	MGUS	MGUS_2	138N45P	CD4+ T Cells
CTTGGCTGTTCGGCAC-1_2	GSM3528755	10284	2183	5.88292	3	MGUS	MGUS_2	138N45P	Mature B Cells
GAAACTCAGGTGATTA-1_2	GSM3528755	2170	641	7.97235	4	MGUS	MGUS_2	138N45P	CD8+ T Cells
GAACGGACAGGCTGAA-1_2	GSM3528755	2246	797	12.1995	1	MGUS	MGUS_2	138N45P	Monocytes
GAACGGATCACAAACC-1_2	GSM3528755	956	491	16.7364	1	MGUS	MGUS_2	138N45P	Monocytes
GAAGCAGGTAAAGGAG-1_2	GSM3528755	1534	732	17.927	1	MGUS	MGUS_2	138N45P	Monocytes
GACACGCAGGCATGGT-1_2	GSM3528755	6993	1704	5.07651	12	MGUS	MGUS_2	138N45P	Plasmacytoid Dentritic Cells
GACCTGGAGAAACCTA-1_2	GSM3528755	2506	944	6.26496	1	MGUS	MGUS_2	138N45P	Monocytes
GACGGCTCAGCTCGAC-1_2	GSM3528755	973	519	4.31655	8	MGUS	MGUS_2	138N45P	Monocytes
GACGTTAAGTACCGGA-1_2	GSM3528755	2069	747	7.97487	1	MGUS	MGUS_2	138N45P	Monocytes
GAGCAGATCTCGTATT-1_2	GSM3528755	2870	829	8.85017	4	MGUS	MGUS_2	138N45P	CD8+ T Cells
GAGTCCGGTCATATGC-1_2	GSM3528755	2068	725	19.9226	1	MGUS	MGUS_2	138N45P	Monocytes
GAGTCCGTCCCATTAT-1_2	GSM3528755	2154	951	19.4522	1	MGUS	MGUS_2	138N45P	Monocytes
GATCGATCAACGCACC-1_2	GSM3528755	1672	542	6.16029	4	MGUS	MGUS_2	138N45P	CD8+ T Cells
GATGCTACATCAGTCA-1_2	GSM3528755	1910	510	4.34555	0	MGUS	MGUS_2	138N45P	CD4+ T Cells
GATTCAGAGCTGGAAC-1_2	GSM3528755	2654	731	3.69254	4	MGUS	MGUS_2	138N45P	CD8+ T Cells
GCAATCATCAGAAATG-1_2	GSM3528755	1729	828	13.0133	1	MGUS	MGUS_2	138N45P	Monocytes
GCATACAAGGCATGTG-1_2	GSM3528755	1404	591	18.1624	1	MGUS	MGUS_2	138N45P	Monocytes
GCATGCGTCACGGTTA-1_2	GSM3528755	1338	521	16.5919	1	MGUS	MGUS_2	138N45P	Monocytes
GCATGCGTCTTTAGTC-1_2	GSM3528755	1427	677	15.8374	1	MGUS	MGUS_2	138N45P	Monocytes
GCATGTACAATCGAAA-1_2	GSM3528755	1599	656	6.62914	2	MGUS	MGUS_2	138N45P	CD8+ T Cells
GCCTCTAGTGCACGAA-1_2	GSM3528755	6734	1540	3.54915	3	MGUS	MGUS_2	138N45P	Mature B Cells
GCGAGAAGTTTAGCTG-1_2	GSM3528755	1956	570	7.41309	4	MGUS	MGUS_2	138N45P	CD8+ T Cells
GCGAGAATCTGCGTAA-1_2	GSM3528755	1717	748	6.75597	6	MGUS	MGUS_2	138N45P	NK Cells
GCGCAGTGTGATAAGT-1_2	GSM3528755	2418	609	5.21092	0	MGUS	MGUS_2	138N45P	CD4+ T Cells
GCGCCAACACTGTGTA-1_2	GSM3528755	1588	680	8.81612	2	MGUS	MGUS_2	138N45P	CD8+ T Cells
GCGCCAAGTACACCGC-1_2	GSM3528755	8628	2273	4.50858	9	MGUS	MGUS_2	138N45P	Erythroid Cells
GCTGCAGGTGCTTCTC-1_2	GSM3528755	3400	873	4.64706	0	MGUS	MGUS_2	138N45P	CD4+ T Cells
GCTGCGATCATTGCGA-1_2	GSM3528755	3043	1071	3.77917	3	MGUS	MGUS_2	138N45P	Mature B Cells
GCTGCTTCAAAGAATC-1_2	GSM3528755	1514	612	8.52048	2	MGUS	MGUS_2	138N45P	CD8+ T Cells
GCTGCTTTCGGAAACG-1_2	GSM3528755	1416	608	5.86158	6	MGUS	MGUS_2	138N45P	NK Cells
GCTTCCAAGCAGCGTA-1_2	GSM3528755	7047	1700	6.07351	3	MGUS	MGUS_2	138N45P	Mature B Cells
GGAAAGCAGCCCAATT-1_2	GSM3528755	1637	559	12.8283	2	MGUS	MGUS_2	138N45P	CD8+ T Cells
GGAATAATCACGCATA-1_2	GSM3528755	4899	1592	10.8594	3	MGUS	MGUS_2	138N45P	Mature B Cells
GGAGCAAAGAGCAATT-1_2	GSM3528755	7132	1577	5.10376	3	MGUS	MGUS_2	138N45P	Mature B Cells
GGATTACTCCCGGATG-1_2	GSM3528755	1434	557	10.3208	1	MGUS	MGUS_2	138N45P	Monocytes
GGGAATGTCGCCGTGA-1_2	GSM3528755	1559	668	2.95061	12	MGUS	MGUS_2	138N45P	Plasmacytoid Dentritic Cells
GGGACCTAGACAGACC-1_2	GSM3528755	1227	548	16.1369	5	MGUS	MGUS_2	138N45P	Erythroid Cells
GGGTCTGCATGCGCAC-1_2	GSM3528755	1216	443	3.94737	0	MGUS	MGUS_2	138N45P	CD4+ T Cells
GGGTTGCAGGGAGTAA-1_2	GSM3528755	1611	730	9.43513	6	MGUS	MGUS_2	138N45P	NK Cells
GGGTTGCGTTCTGAAC-1_2	GSM3528755	1804	769	7.31707	6	MGUS	MGUS_2	138N45P	NK Cells
GGTGAAGGTTGATTCG-1_2	GSM3528755	5093	1246	4.9087	3	MGUS	MGUS_2	138N45P	Mature B Cells
GGTGTTATCATAAAGG-1_2	GSM3528755	1070	547	19.8131	1	MGUS	MGUS_2	138N45P	Monocytes
GTAACTGGTTGCGTTA-1_2	GSM3528755	8954	2040	5.67344	10	MGUS	MGUS_2	138N45P	Monocytes
GTAACTGTCTTGTATC-1_2	GSM3528755	7389	1510	4.61497	3	MGUS	MGUS_2	138N45P	Mature B Cells
GTAGTCAAGTGCAAGC-1_2	GSM3528755	1412	471	6.23229	0	MGUS	MGUS_2	138N45P	CD4+ T Cells
GTCAAGTAGCGTTCCG-1_2	GSM3528755	1474	500	7.39484	4	MGUS	MGUS_2	138N45P	CD8+ T Cells
GTCAAGTTCGCTGATA-1_2	GSM3528755	3829	1316	2.76835	12	MGUS	MGUS_2	138N45P	Plasmacytoid Dentritic Cells
GTCTCGTTCTCGTATT-1_2	GSM3528755	2462	277	2.03087	5	MGUS	MGUS_2	138N45P	Erythroid Cells
GTCTTCGCATCGGTTA-1_2	GSM3528755	2239	869	11.6123	1	MGUS	MGUS_2	138N45P	Monocytes
GTGAAGGCAACTTGAC-1_2	GSM3528755	1761	755	14.8211	1	MGUS	MGUS_2	138N45P	Monocytes
GTGGGTCCATAACCTG-1_2	GSM3528755	1511	665	6.88286	6	MGUS	MGUS_2	138N45P	NK Cells
GTGTTAGCAGAGCCAA-1_2	GSM3528755	8522	2074	4.97536	3	MGUS	MGUS_2	138N45P	Mature B Cells
GTTAAGCGTTGGTGGA-1_2	GSM3528755	1859	633	8.23023	4	MGUS	MGUS_2	138N45P	CD8+ T Cells
GTTACAGCATCTACGA-1_2	GSM3528755	1421	437	10.6263	5	MGUS	MGUS_2	138N45P	Erythroid Cells
TAAACCGTCTCAAGTG-1_2	GSM3528755	5118	1270	6.89723	10	MGUS	MGUS_2	138N45P	Monocytes
TAAGAGACACTGTCGG-1_2	GSM3528755	1075	550	15.0698	1	MGUS	MGUS_2	138N45P	Monocytes
TAAGAGACACTTCGAA-1_2	GSM3528755	2240	918	7.23214	1	MGUS	MGUS_2	138N45P	Monocytes
TACAGTGGTGTGCGTC-1_2	GSM3528755	3351	1146	5.31185	8	MGUS	MGUS_2	138N45P	Monocytes
TACGGATAGATCCGAG-1_2	GSM3528755	9792	2064	5.72917	3	MGUS	MGUS_2	138N45P	Mature B Cells
TACGGTAGTGCGAAAC-1_2	GSM3528755	1842	645	7.22041	4	MGUS	MGUS_2	138N45P	CD8+ T Cells
TACTCATGTACTCGCG-1_2	GSM3528755	1478	513	12.4493	1	MGUS	MGUS_2	138N45P	Monocytes
TACTCATGTGTGCCTG-1_2	GSM3528755	3401	1306	5.82182	3	MGUS	MGUS_2	138N45P	Mature B Cells
TACTTACCAACTGCGC-1_2	GSM3528755	4280	1230	4.83645	1	MGUS	MGUS_2	138N45P	Monocytes
TACTTACCACGGTAGA-1_2	GSM3528755	1844	791	12.1475	1	MGUS	MGUS_2	138N45P	Monocytes
TACTTACGTTATGTGC-1_2	GSM3528755	2187	907	19.2958	1	MGUS	MGUS_2	138N45P	Monocytes
TACTTGTGTGGTCCGT-1_2	GSM3528755	1240	580	4.83871	6	MGUS	MGUS_2	138N45P	NK Cells
TAGAGCTAGCTGCGAA-1_2	GSM3528755	9704	2402	8.615	11	MGUS	MGUS_2	138N45P	Early B Cells
TAGCCGGAGCAATATG-1_2	GSM3528755	1667	591	6.17876	7	MGUS	MGUS_2	138N45P	Naive B Cells
TAGCCGGTCCGTACAA-1_2	GSM3528755	10853	2395	5.97991	11	MGUS	MGUS_2	138N45P	Early B Cells
TAGTTGGTCCGTTGTC-1_2	GSM3528755	1867	654	9.31976	4	MGUS	MGUS_2	138N45P	CD8+ T Cells
TATTACCTCGGCGGTT-1_2	GSM3528755	1878	857	9.90415	1	MGUS	MGUS_2	138N45P	Monocytes
TCAACGAAGTGACTCT-1_2	GSM3528755	3376	1129	9.89336	1	MGUS	MGUS_2	138N45P	Monocytes
TCAATCTCACCAACCG-1_2	GSM3528755	2596	760	5.23883	4	MGUS	MGUS_2	138N45P	CD8+ T Cells
TCACAAGCAGCTTAAC-1_2	GSM3528755	2860	732	5.24476	0	MGUS	MGUS_2	138N45P	CD4+ T Cells
TCACAAGTCCAGTATG-1_2	GSM3528755	3300	1119	14.6364	13	MGUS	MGUS_2	138N45P	Monocytes
TCACGAACACGCATCG-1_2	GSM3528755	1397	358	6.29921	5	MGUS	MGUS_2	138N45P	Erythroid Cells
TCAGCAAAGGGCACTA-1_2	GSM3528755	1461	644	9.24025	1	MGUS	MGUS_2	138N45P	Monocytes
TCAGCAACAAGTTCTG-1_2	GSM3528755	1985	506	3.1738	0	MGUS	MGUS_2	138N45P	CD4+ T Cells
TCAGCTCGTACACCGC-1_2	GSM3528755	1595	667	13.1661	1	MGUS	MGUS_2	138N45P	Monocytes
TCCCGATCATGTAAGA-1_2	GSM3528755	1899	580	4.05477	0	MGUS	MGUS_2	138N45P	CD4+ T Cells
TCGAGGCAGTCCCACG-1_2	GSM3528755	1549	635	3.42156	2	MGUS	MGUS_2	138N45P	CD8+ T Cells
TCGTACCTCACCGGGT-1_2	GSM3528755	1222	445	4.58265	7	MGUS	MGUS_2	138N45P	Naive B Cells
TCTGAGAGTACTTCTT-1_2	GSM3528755	1898	647	6.69125	2	MGUS	MGUS_2	138N45P	CD8+ T Cells
TCTTCGGAGCTAGTTC-1_2	GSM3528755	1304	608	5.82822	6	MGUS	MGUS_2	138N45P	NK Cells
TGACTAGTCTTGGGTA-1_2	GSM3528755	1204	523	8.63787	1	MGUS	MGUS_2	138N45P	Monocytes
TGACTTTAGAAACCTA-1_2	GSM3528755	7217	2006	6.91423	9	MGUS	MGUS_2	138N45P	Erythroid Cells
TGACTTTCAGCGTTCG-1_2	GSM3528755	1143	548	10.8486	1	MGUS	MGUS_2	138N45P	Monocytes
TGACTTTTCCAGTAGT-1_2	GSM3528755	8681	2282	3.39823	9	MGUS	MGUS_2	138N45P	Erythroid Cells
TGAGAGGGTTTAAGCC-1_2	GSM3528755	2136	634	5.33708	4	MGUS	MGUS_2	138N45P	CD8+ T Cells
TGCACCTAGAACAATC-1_2	GSM3528755	9360	2220	7.91667	9	MGUS	MGUS_2	138N45P	Erythroid Cells
TGCGTGGCAGCGTCCA-1_2	GSM3528755	2062	628	7.61397	4	MGUS	MGUS_2	138N45P	CD8+ T Cells
TGGCGCAGTTAAGGGC-1_2	GSM3528755	1380	531	12.7536	1	MGUS	MGUS_2	138N45P	Monocytes
TGGCGCATCTACTCAT-1_2	GSM3528755	4911	1480	7.53411	8	MGUS	MGUS_2	138N45P	Monocytes
TGGCTGGCAAGACACG-1_2	GSM3528755	1973	537	6.89306	0	MGUS	MGUS_2	138N45P	CD4+ T Cells
TGGGCGTTCCAAGTAC-1_2	GSM3528755	2739	663	4.78277	0	MGUS	MGUS_2	138N45P	CD4+ T Cells
TGTGGTACAAAGTCAA-1_2	GSM3528755	1593	422	3.9548	0	MGUS	MGUS_2	138N45P	CD4+ T Cells
TTAGTTCGTAGCTTGT-1_2	GSM3528755	1319	649	10.9932	1	MGUS	MGUS_2	138N45P	Monocytes
TTCGAAGCACAGCGTC-1_2	GSM3528755	1308	504	8.8685	2	MGUS	MGUS_2	138N45P	CD8+ T Cells
TTCGGTCTCCTCATTA-1_2	GSM3528755	1250	625	10.08	2	MGUS	MGUS_2	138N45P	CD8+ T Cells
TTCTCCTTCGTAGGAG-1_2	GSM3528755	1174	644	17.2913	1	MGUS	MGUS_2	138N45P	Monocytes
TTGAACGAGTTGCAGG-1_2	GSM3528755	2196	781	15.0729	1	MGUS	MGUS_2	138N45P	Monocytes
TTGCCGTTCGCCTGAG-1_2	GSM3528755	2263	647	2.60716	0	MGUS	MGUS_2	138N45P	CD4+ T Cells
TTGCGTCCACGGTGTC-1_2	GSM3528755	3309	790	5.7117	4	MGUS	MGUS_2	138N45P	CD8+ T Cells
TTGGAACCATATGGTC-1_2	GSM3528755	1972	859	9.78702	1	MGUS	MGUS_2	138N45P	Monocytes
TTGGCAACAAGGACTG-1_2	GSM3528755	1388	518	7.63689	6	MGUS	MGUS_2	138N45P	NK Cells
[truncated: 23,458 more rows]

## Sheet: Table S3
Supplementary Table 3. Prognosis analysis (univariable Cox regression analysis) results of the infiltrated immune cells in MM.
Parameter	HR	low(95% CI)	high(95% CI)	P value
Neutrophils	240.5	6.71	8615.35	0.002674	CIBERSORT
T.cells.CD4.memory.resting	764.32	9	64880	0.003391
T.cells.CD4.naive	0	0	0.05	0.01145
T.cells.CD4.memory.activated	1459.92	3.99	534066	0.015537
Macrophages.M0	3510.79	3.55	3473247	0.020344
Plasma.cells	0.45	0.22	0.93	0.031251
Macrophages.M1	3.87e+20	4.02	3.73e+40	0.043465
nTreg	113.52	11.38	1132.65	5.53103e-05	ImmuCellAI
iTreg	31.24	4.54	214.77	0.000467247
Exhausted	3363.9	33.14	341460	0.000570819
CD4_naive	0	0	0.03	0.000673168
CD8_naive	5.18	1.78	15.05	0.00249103
Bcell	0.04	0	0.32	0.00283257
Cytotoxic	7.72	1.95	30.64	0.00364424
Th1	0.1	0.02	0.56	0.00840539
Gamma_delta	25.18	2.08	304.23	0.0111667

## Sheet: Table S4
Supplementary Table 4. The CCEs in MM.
ReceptorGrp	LigandGrp	Receptor	Ligand	id_cp_interaction	interacting_pair	partner_a	partner_b	gene_a	gene_b	secreted	receptor_a	receptor_b	annotation_strategy	is_integrin	rank	variable	value
CD4T	CD4T	SELPLG	SELL	CPI-SS087321EB5	SELL_SELPLG	simple:P14151	simple:Q14242	ENSG00000188404	ENSG00000110876	False	False	True	curated	False	0.26	CD4..T.Cells.CD4..T.Cells	1.925
CD8T	CD4T	ADGRE5	CD55	CPI-SS061A7E099	CD55_ADGRE5	simple:P08174	simple:P48960	ENSG00000196352	ENSG00000123146	True	True	True	curated	False	0.1	CD4..T.Cells.CD8..T.Cells	1.254
CD8T	CD4T	aLb2 complex	ICAM2	CPI-SC063BC3DDE	ICAM2_aLb2 complex	simple:P13598	complex:aLb2 complex	ENSG00000108622		False	False	False	curated	True	0.12	CD4..T.Cells.CD8..T.Cells	1.064
CD8T	CD4T	aLb2 complex	ICAM3	CPI-SC0329D5397	ICAM3_aLb2 complex	simple:P32942	complex:aLb2 complex	ENSG00000076662		False	False	False	curated	True	0.15	CD4..T.Cells.CD8..T.Cells	1.458
CD8T	CD4T	SELPLG	SELL	CPI-SS087321EB5	SELL_SELPLG	simple:P14151	simple:Q14242	ENSG00000188404	ENSG00000110876	False	False	True	curated	False	0.26	CD4..T.Cells.CD8..T.Cells	2.029
CD4T	EarlyB	CD2	CD58	CPI-SS00B1BEE64	CD2_CD58	simple:P06729	simple:P19256	ENSG00000116824	ENSG00000116815	False	True	False	curated	False	0.05	CD4..T.Cells.Early.B.Cells	1.605
EarlyB	CD4T	KLRF1	CLEC2B	CPI-SS025C8F785	CLEC2B_KLRF1	simple:Q92478	simple:Q9NZS2	ENSG00000110852	ENSG00000150045	False	True	True	curated	False	0.17	CD4..T.Cells.Early.B.Cells	1.996
MatureB	CD4T	SELPLG	SELL	CPI-SS087321EB5	SELL_SELPLG	simple:P14151	simple:Q14242	ENSG00000188404	ENSG00000110876	False	False	True	curated	False	0.26	CD4..T.Cells.Mature.B.Cells	1.881
CD4T	Mono	CD2	CD58	CPI-SS00B1BEE64	CD2_CD58	simple:P06729	simple:P19256	ENSG00000116824	ENSG00000116815	False	True	False	curated	False	0.05	CD4..T.Cells.Monocytes	1.712
Mono	CD4T	ADGRE5	CD55	CPI-SS061A7E099	CD55_ADGRE5	simple:P08174	simple:P48960	ENSG00000196352	ENSG00000123146	True	True	True	curated	False	0.1	CD4..T.Cells.Monocytes	1.286
Mono	CD4T	SELPLG	SELL	CPI-SS087321EB5	SELL_SELPLG	simple:P14151	simple:Q14242	ENSG00000188404	ENSG00000110876	False	False	True	curated	False	0.26	CD4..T.Cells.Monocytes	2.187
NK	CD4T	CD244	CD48	CPI-SS056FF4363	CD48_CD244	simple:P09326	simple:Q9BZW8	ENSG00000117091	ENSG00000122223	False	False	True	curated	False	0.05	CD4..T.Cells.NK.Cells	2.342
NK	CD4T	ADGRE5	CD55	CPI-SS061A7E099	CD55_ADGRE5	simple:P08174	simple:P48960	ENSG00000196352	ENSG00000123146	True	True	True	curated	False	0.1	CD4..T.Cells.NK.Cells	1.576
NK	CD4T	aLb2 complex	ICAM2	CPI-SC063BC3DDE	ICAM2_aLb2 complex	simple:P13598	complex:aLb2 complex	ENSG00000108622		False	False	False	curated	True	0.12	CD4..T.Cells.NK.Cells	1.241
NK	CD4T	aLb2 complex	ICAM3	CPI-SC0329D5397	ICAM3_aLb2 complex	simple:P32942	complex:aLb2 complex	ENSG00000076662		False	False	False	curated	True	0.15	CD4..T.Cells.NK.Cells	1.635
NK	CD4T	KLRF1	CLEC2B	CPI-SS025C8F785	CLEC2B_KLRF1	simple:Q92478	simple:Q9NZS2	ENSG00000110852	ENSG00000150045	False	True	True	curated	False	0.17	CD4..T.Cells.NK.Cells	5.778
NK	CD4T	SELPLG	SELL	CPI-SS087321EB5	SELL_SELPLG	simple:P14151	simple:Q14242	ENSG00000188404	ENSG00000110876	False	False	True	curated	False	0.26	CD4..T.Cells.NK.Cells	2.335
NaiveB	CD4T	CD22	PTPRC	CPI-SS0CBC7840D	PTPRC_CD22	simple:P08575	simple:P20273	ENSG00000262418	ENSG00000012124	False	False	True	curated	False	0.04	CD4..T.Cells.Naive.B.Cells	3.291
DC	CD4T	ALCAM	CD6	CPI-SS08991B378	CD6_ALCAM	simple:P30203	simple:Q13740	ENSG00000013725	ENSG00000170017	True	False	False	curated	False	0.02	CD4..T.Cells.Plasmacytoid.Dentritic.Cells	1.069
DC	CD4T	SIRB1 complex	CD47	CPI-SC0EB8DC52F	CD47_SIRB1 complex	simple:Q08722	complex:SIRB1 complex	ENSG00000196776		False	True	True	curated	False	0.08	CD4..T.Cells.Plasmacytoid.Dentritic.Cells	1.129
DC	CD4T	SELPLG	SELL	CPI-SS087321EB5	SELL_SELPLG	simple:P14151	simple:Q14242	ENSG00000188404	ENSG00000110876	False	False	True	curated	False	0.26	CD4..T.Cells.Plasmacytoid.Dentritic.Cells	1.998
CD8T	CD4T	CD8 receptor	LCK	CPI-CS0A66DB1CA	CD8 receptor_LCK	complex:CD8 receptor	simple:P06239		ENSG00000182866	False	True	False	curated	False	0.04	CD8..T.Cells.CD4..T.Cells	2.227
CD4T	CD8T	CLEC2D	KLRB1	CPI-SS0E292C126	KLRB1_CLEC2D	simple:Q12918	simple:Q9UHP7	ENSG00000111796	ENSG00000069493	False	True	True	curated	False	0.12	CD8..T.Cells.CD4..T.Cells	5.245
CD4T	CD8T	TNFRSF14	MIF	CPI-SS02ACCF1F7	MIF_TNFRSF14	simple:P14174	simple:Q92956	ENSG00000276701	ENSG00000273936	True	False	True	I2D,IntAct	False	0.24	CD8..T.Cells.CD4..T.Cells	1.864
CD8T	CD8T	CD8 receptor	LCK	CPI-CS0A66DB1CA	CD8 receptor_LCK	complex:CD8 receptor	simple:P06239		ENSG00000182866	False	True	False	curated	False	0.04	CD8..T.Cells.CD8..T.Cells	2.723
CD8T	CD8T	TGFBR3	TGFB1	CPI-SS085EE60B1	TGFB1_TGFBR3	simple:P01137	simple:Q03167	ENSG00000105329	ENSG00000069702	True	False	True	curated	False	0.06	CD8..T.Cells.CD8..T.Cells	0.873
CD8T	CD8T	CLEC2D	KLRB1	CPI-SS0E292C126	KLRB1_CLEC2D	simple:Q12918	simple:Q9UHP7	ENSG00000111796	ENSG00000069493	False	True	True	curated	False	0.12	CD8..T.Cells.CD8..T.Cells	5.47
CD8T	CD8T	aLb2 complex	ICAM2	CPI-SC063BC3DDE	ICAM2_aLb2 complex	simple:P13598	complex:aLb2 complex	ENSG00000108622		False	False	False	curated	True	0.12	CD8..T.Cells.CD8..T.Cells	1.167
CD8T	CD8T	TNFRSF14	CD160	CPI-SS0879B8E95	CD160_TNFRSF14	simple:O95971	simple:Q92956	ENSG00000117281	ENSG00000273936	False	True	True	curated	False	0.14	CD8..T.Cells.CD8..T.Cells	0.697
CD8T	CD8T	aLb2 complex	ICAM3	CPI-SC0329D5397	ICAM3_aLb2 complex	simple:P32942	complex:aLb2 complex	ENSG00000076662		False	False	False	curated	True	0.15	CD8..T.Cells.CD8..T.Cells	1.592
CD8T	CD8T	KLRF1	CLEC2B	CPI-SS025C8F785	CLEC2B_KLRF1	simple:Q92478	simple:Q9NZS2	ENSG00000110852	ENSG00000150045	False	True	True	curated	False	0.17	CD8..T.Cells.CD8..T.Cells	2.392
CD8T	CD8T	TNFRSF14	MIF	CPI-SS02ACCF1F7	MIF_TNFRSF14	simple:P14174	simple:Q92956	ENSG00000276701	ENSG00000273936	True	False	True	I2D,IntAct	False	0.24	CD8..T.Cells.CD8..T.Cells	1.867
CD8T	EarlyB	CD8 receptor	LCK	CPI-CS0A66DB1CA	CD8 receptor_LCK	complex:CD8 receptor	simple:P06239		ENSG00000182866	False	True	False	curated	False	0.04	CD8..T.Cells.Early.B.Cells	1.613
CD8T	EarlyB	CD2	CD58	CPI-SS00B1BEE64	CD2_CD58	simple:P06729	simple:P19256	ENSG00000116824	ENSG00000116815	False	True	False	curated	False	0.05	CD8..T.Cells.Early.B.Cells	2.449
CD8T	EarlyB	NCR3	BAG6	CPI-SS027AFFC0E	NCR3_BAG6	simple:O14931	simple:P46379	ENSG00000236315	ENSG00000233348	False	True	False	curated	False	0.08	CD8..T.Cells.Early.B.Cells	0.621
EarlyB	CD8T	CLEC2D	KLRB1	CPI-SS0E292C126	KLRB1_CLEC2D	simple:Q12918	simple:Q9UHP7	ENSG00000111796	ENSG00000069493	False	True	True	curated	False	0.12	CD8..T.Cells.Early.B.Cells	4.813
EarlyB	CD8T	KLRF1	CLEC2B	CPI-SS025C8F785	CLEC2B_KLRF1	simple:Q92478	simple:Q9NZS2	ENSG00000110852	ENSG00000150045	False	True	True	curated	False	0.17	CD8..T.Cells.Early.B.Cells	2.553
Ery	CD8T	ACKR1	CCL5	CPI-SS05B7D3407	CCL5_ACKR1	simple:P13501	simple:Q16570	ENSG00000274233	ENSG00000213088	True	False	True	curated	False	0.02	CD8..T.Cells.Erythroid.Cells	14.819
CD8T	Gran	LAMP1	FAM3C	CPI-SS055E061C9	LAMP1_FAM3C	simple:P11279	simple:Q92520	ENSG00000185896	ENSG00000196937	True	True	False	InnateDB-All	False	0.2	CD8..T.Cells.Granulocytes	0.944
MatureB	CD8T	GPRC5D	CCL4	CPI-SS008F83E02	CCL4_GPRC5D	simple:P13236	simple:Q9NZD1	ENSG00000277943	ENSG00000111291	True	False	True	IMEx,IntAct	False	0.02	CD8..T.Cells.Mature.B.Cells	2.342
CD8T	MatureB	NCR3	BAG6	CPI-SS027AFFC0E	NCR3_BAG6	simple:O14931	simple:P46379	ENSG00000236315	ENSG00000233348	False	True	False	curated	False	0.08	CD8..T.Cells.Mature.B.Cells	0.598
MatureB	CD8T	CLEC2D	KLRB1	CPI-SS0E292C126	KLRB1_CLEC2D	simple:Q12918	simple:Q9UHP7	ENSG00000111796	ENSG00000069493	False	True	True	curated	False	0.12	CD8..T.Cells.Mature.B.Cells	4.25
CD8T	MatureB	LAMP1	FAM3C	CPI-SS055E061C9	LAMP1_FAM3C	simple:P11279	simple:Q92520	ENSG00000185896	ENSG00000196937	True	True	False	InnateDB-All	False	0.2	CD8..T.Cells.Mature.B.Cells	1.067
Mono	CD8T	CCR1	CCL5	CPI-SS0A021DB6E	CCL5_CCR1	simple:P13501	simple:P32246	ENSG00000274233	ENSG00000163823	True	False	True	curated	False	0.02	CD8..T.Cells.Monocytes	15.039
Mono	CD8T	MRC1	PTPRC	CPI-SS0822AEF5F	PTPRC_MRC1	simple:P08575	simple:P22897	ENSG00000262418	ENSG00000260314	False	False	True	curated	False	0.03	CD8..T.Cells.Monocytes	4.17
Mono	CD8T	FPR1	ANXA1	CPI-SS0F739D3DB	ANXA1_FPR1	simple:P04083	simple:P21462	ENSG00000135046	ENSG00000171051	True	False	True	guidetopharmacology.org	False	0.03	CD8..T.Cells.Monocytes	3.345
Mono	CD8T	PILRA	CD99	CPI-SS01560CA22	CD99_PILRA	simple:P14209	simple:Q9UKJ1	ENSG00000002586	ENSG00000085514	True	False	True	curated	False	0.05	CD8..T.Cells.Monocytes	2.664
CD8T	Mono	CD2	CD58	CPI-SS00B1BEE64	CD2_CD58	simple:P06729	simple:P19256	ENSG00000116824	ENSG00000116815	False	True	False	curated	False	0.05	CD8..T.Cells.Monocytes	2.555
CD8T	Mono	NCR3	BAG6	CPI-SS027AFFC0E	NCR3_BAG6	simple:O14931	simple:P46379	ENSG00000236315	ENSG00000233348	False	True	False	curated	False	0.08	CD8..T.Cells.Monocytes	0.618
CD8T	Mono	TNFRSF1B	GRN	CPI-SS0C4E86714	TNFRSF1B_GRN	simple:P20333	simple:P28799	ENSG00000028137	ENSG00000030582	True	True	False	IMEx,InnateDB-All,MINT	False	0.09	CD8..T.Cells.Monocytes	3.178
Mono	CD8T	aLb2 complex	ICAM2	CPI-SC063BC3DDE	ICAM2_aLb2 complex	simple:P13598	complex:aLb2 complex	ENSG00000108622		False	False	False	curated	True	0.12	CD8..T.Cells.Monocytes	0.984
Mono	CD8T	TNFRSF14	CD160	CPI-SS0879B8E95	CD160_TNFRSF14	simple:O95971	simple:Q92956	ENSG00000117281	ENSG00000273936	False	True	True	curated	False	0.14	CD8..T.Cells.Monocytes	0.729
Mono	CD8T	aLb2 complex	ICAM3	CPI-SC0329D5397	ICAM3_aLb2 complex	simple:P32942	complex:aLb2 complex	ENSG00000076662		False	False	False	curated	True	0.15	CD8..T.Cells.Monocytes	1.409
Mono	CD8T	TNFRSF14	MIF	CPI-SS02ACCF1F7	MIF_TNFRSF14	simple:P14174	simple:Q92956	ENSG00000276701	ENSG00000273936	True	False	True	I2D,IntAct	False	0.24	CD8..T.Cells.Monocytes	1.899
CD8T	NK	CD8 receptor	LCK	CPI-CS0A66DB1CA	CD8 receptor_LCK	complex:CD8 receptor	simple:P06239		ENSG00000182866	False	True	False	curated	False	0.04	CD8..T.Cells.NK.Cells	2.422
NK	CD8T	CD244	CD48	CPI-SS056FF4363	CD48_CD244	simple:P09326	simple:Q9BZW8	ENSG00000117091	ENSG00000122223	False	False	True	curated	False	0.05	CD8..T.Cells.NK.Cells	2.137
NK	CD8T	TGFBR3	TGFB1	CPI-SS085EE60B1	TGFB1_TGFBR3	simple:P01137	simple:Q03167	ENSG00000105329	ENSG00000069702	True	False	True	curated	False	0.06	CD8..T.Cells.NK.Cells	1.034
NK	CD8T	CLEC2D	KLRB1	CPI-SS0E292C126	KLRB1_CLEC2D	simple:Q12918	simple:Q9UHP7	ENSG00000111796	ENSG00000069493	False	True	True	curated	False	0.12	CD8..T.Cells.NK.Cells	4.611
NK	CD8T	aLb2 complex	ICAM2	CPI-SC063BC3DDE	ICAM2_aLb2 complex	simple:P13598	complex:aLb2 complex	ENSG00000108622		False	False	False	curated	True	0.12	CD8..T.Cells.NK.Cells	1.344
NK	CD8T	TNFRSF14	CD160	CPI-SS0879B8E95	CD160_TNFRSF14	simple:O95971	simple:Q92956	ENSG00000117281	ENSG00000273936	False	True	True	curated	False	0.14	CD8..T.Cells.NK.Cells	0.96
NK	CD8T	aLb2 complex	ICAM3	CPI-SC0329D5397	ICAM3_aLb2 complex	simple:P32942	complex:aLb2 complex	ENSG00000076662		False	False	False	curated	True	0.15	CD8..T.Cells.NK.Cells	1.769
NK	CD8T	KLRF1	CLEC2B	CPI-SS025C8F785	CLEC2B_KLRF1	simple:Q92478	simple:Q9NZS2	ENSG00000110852	ENSG00000150045	False	True	True	curated	False	0.17	CD8..T.Cells.NK.Cells	6.336
NK	CD8T	TNFRSF14	MIF	CPI-SS02ACCF1F7	MIF_TNFRSF14	simple:P14174	simple:Q92956	ENSG00000276701	ENSG00000273936	True	False	True	I2D,IntAct	False	0.24	CD8..T.Cells.NK.Cells	2.131
NaiveB	CD8T	CD22	PTPRC	CPI-SS0CBC7840D	PTPRC_CD22	simple:P08575	simple:P20273	ENSG00000262418	ENSG00000012124	False	False	True	curated	False	0.04	CD8..T.Cells.Naive.B.Cells	4.486
NaiveB	CD8T	CLEC2D	KLRB1	CPI-SS0E292C126	KLRB1_CLEC2D	simple:Q12918	simple:Q9UHP7	ENSG00000111796	ENSG00000069493	False	True	True	curated	False	0.12	CD8..T.Cells.Naive.B.Cells	5.231
NaiveB	CD8T	TNFRSF14	CD160	CPI-SS0879B8E95	CD160_TNFRSF14	simple:O95971	simple:Q92956	ENSG00000117281	ENSG00000273936	False	True	True	curated	False	0.14	CD8..T.Cells.Naive.B.Cells	0.757
CD8T	NaiveB	LAMP1	FAM3C	CPI-SS055E061C9	LAMP1_FAM3C	simple:P11279	simple:Q92520	ENSG00000185896	ENSG00000196937	True	True	False	InnateDB-All	False	0.2	CD8..T.Cells.Naive.B.Cells	0.789
NaiveB	CD8T	TNFRSF14	MIF	CPI-SS02ACCF1F7	MIF_TNFRSF14	simple:P14174	simple:Q92956	ENSG00000276701	ENSG00000273936	True	False	True	I2D,IntAct	False	0.24	CD8..T.Cells.Naive.B.Cells	1.927
DC	CD8T	ALCAM	CD6	CPI-SS08991B378	CD6_ALCAM	simple:P30203	simple:Q13740	ENSG00000013725	ENSG00000170017	True	False	False	curated	False	0.02	CD8..T.Cells.Plasmacytoid.Dentritic.Cells	0.944
DC	CD8T	SIRB1 complex	CD47	CPI-SC0EB8DC52F	CD47_SIRB1 complex	simple:Q08722	complex:SIRB1 complex	ENSG00000196776		False	True	True	curated	False	0.08	CD8..T.Cells.Plasmacytoid.Dentritic.Cells	1.339
CD8T	DC	NCR3	BAG6	CPI-SS027AFFC0E	NCR3_BAG6	simple:O14931	simple:P46379	ENSG00000236315	ENSG00000233348	False	True	False	curated	False	0.08	CD8..T.Cells.Plasmacytoid.Dentritic.Cells	0.838
CD8T	DC	TNFRSF1B	GRN	CPI-SS0C4E86714	TNFRSF1B_GRN	simple:P20333	simple:P28799	ENSG00000028137	ENSG00000030582	True	True	False	IMEx,InnateDB-All,MINT	False	0.09	CD8..T.Cells.Plasmacytoid.Dentritic.Cells	3.685
DC	CD8T	TNFRSF14	MIF	CPI-SS02ACCF1F7	MIF_TNFRSF14	simple:P14174	simple:Q92956	ENSG00000276701	ENSG00000273936	True	False	True	I2D,IntAct	False	0.24	CD8..T.Cells.Plasmacytoid.Dentritic.Cells	1.931
CD4T	EarlyB	CLEC2D	FAM3C	CPI-SS02A0FF87F	FAM3C_CLEC2D	simple:Q92520	simple:Q9UHP7	ENSG00000196937	ENSG00000069493	True	False	True	IMEx,InnateDB-All,IntAct	False	0.21	Early.B.Cells.CD4..T.Cells	1.77
CD4T	EarlyB	TNFRSF14	MIF	CPI-SS02ACCF1F7	MIF_TNFRSF14	simple:P14174	simple:Q92956	ENSG00000276701	ENSG00000273936	True	False	True	I2D,IntAct	False	0.24	Early.B.Cells.CD4..T.Cells	2.571
CD8T	EarlyB	KLRF1	CLEC2B	CPI-SS025C8F785	CLEC2B_KLRF1	simple:Q92478	simple:Q9NZS2	ENSG00000110852	ENSG00000150045	False	True	True	curated	False	0.17	Early.B.Cells.CD8..T.Cells	1.933
CD8T	EarlyB	CLEC2D	FAM3C	CPI-SS02A0FF87F	FAM3C_CLEC2D	simple:Q92520	simple:Q9UHP7	ENSG00000196937	ENSG00000069493	True	False	True	IMEx,InnateDB-All,IntAct	False	0.21	Early.B.Cells.CD8..T.Cells	1.995
CD8T	EarlyB	TNFRSF14	MIF	CPI-SS02ACCF1F7	MIF_TNFRSF14	simple:P14174	simple:Q92956	ENSG00000276701	ENSG00000273936	True	False	True	I2D,IntAct	False	0.24	Early.B.Cells.CD8..T.Cells	2.575
EarlyB	EarlyB	CD47	LGALS9	CPI-SS014958F32	LGALS9_CD47	simple:O00182	simple:Q08722	ENSG00000168961	ENSG00000196776	True	False	True	InnateDB-All	False	0.15	Early.B.Cells.Early.B.Cells	1.682
EarlyB	EarlyB	TNFRSF14	MIF	CPI-SS02ACCF1F7	MIF_TNFRSF14	simple:P14174	simple:Q92956	ENSG00000276701	ENSG00000273936	True	False	True	I2D,IntAct	False	0.24	Early.B.Cells.Early.B.Cells	2.346
Gran	EarlyB	TNFRSF14	MIF	CPI-SS02ACCF1F7	MIF_TNFRSF14	simple:P14174	simple:Q92956	ENSG00000276701	ENSG00000273936	True	False	True	I2D,IntAct	False	0.24	Early.B.Cells.Granulocytes	2.717
MatureB	EarlyB	CD38	PECAM1	CPI-SS0E0DEA7D5	PECAM1_CD38	simple:P16284	simple:P28907	ENSG00000261371	ENSG00000004468	False	True	True	curated	False	0.11	Early.B.Cells.Mature.B.Cells	1.691
MatureB	EarlyB	CD47	LGALS9	CPI-SS014958F32	LGALS9_CD47	simple:O00182	simple:Q08722	ENSG00000168961	ENSG00000196776	True	False	True	InnateDB-All	False	0.15	Early.B.Cells.Mature.B.Cells	1.441
EarlyB	MatureB	LAMP1	FAM3C	CPI-SS055E061C9	LAMP1_FAM3C	simple:P11279	simple:Q92520	ENSG00000185896	ENSG00000196937	True	True	False	InnateDB-All	False	0.2	Early.B.Cells.Mature.B.Cells	1.042
MatureB	EarlyB	TNFRSF14	MIF	CPI-SS02ACCF1F7	MIF_TNFRSF14	simple:P14174	simple:Q92956	ENSG00000276701	ENSG00000273936	True	False	True	I2D,IntAct	False	0.24	Early.B.Cells.Mature.B.Cells	2.446
Mono	EarlyB	LILRB2	CD1D	CPI-SS0EAB03260	CD1D_LILRB2	simple:P15813	simple:Q8N423	ENSG00000158473	ENSG00000274513	False	False	True	curated	False	0.03	Early.B.Cells.Monocytes	1.34
EarlyB	Mono	TNFRSF13B	TNFSF13B	CPI-SS03C51D352	TNFRSF13B_TNFSF13B	simple:O14836	simple:Q9Y275	ENSG00000240505	ENSG00000102524	True	True	False	curated	False	0.04	Early.B.Cells.Monocytes	1.775
Mono	EarlyB	PILRA	CD99	CPI-SS01560CA22	CD99_PILRA	simple:P14209	simple:Q9UKJ1	ENSG00000002586	ENSG00000085514	True	False	True	curated	False	0.05	Early.B.Cells.Monocytes	2.973
EarlyB	Mono	TNFRSF1A	GRN	CPI-SS0DA033F03	TNFRSF1A_GRN	simple:P19438	simple:P28799	ENSG00000067182	ENSG00000030582	True	True	False	IMEx,InnateDB-All,MINT	False	0.06	Early.B.Cells.Monocytes	2.915
Mono	EarlyB	CD44	LGALS9	CPI-SS0703338F5	LGALS9_CD44	simple:O00182	simple:P16070	ENSG00000168961	ENSG00000026508	True	False	True	InnateDB	False	0.06	Early.B.Cells.Monocytes	2.994
EarlyB	Mono	TNFRSF17	TNFSF13B	CPI-SS0E2863F09	TNFRSF17_TNFSF13B	simple:Q02223	simple:Q9Y275	ENSG00000048462	ENSG00000102524	True	True	False	curated	False	0.06	Early.B.Cells.Monocytes	1.99
Mono	EarlyB	LILRB4	LAIR1	CPI-SS067BA9202	LAIR1_LILRB4	simple:Q6GTX8	simple:Q8NHJ6	ENSG00000276163	ENSG00000278279	False	True	True	curated	False	0.08	Early.B.Cells.Monocytes	0.908
EarlyB	Mono	TNFRSF1B	GRN	CPI-SS0C4E86714	TNFRSF1B_GRN	simple:P20333	simple:P28799	ENSG00000028137	ENSG00000030582	True	True	False	IMEx,InnateDB-All,MINT	False	0.09	Early.B.Cells.Monocytes	2.902
Mono	EarlyB	TNFRSF14	MIF	CPI-SS02ACCF1F7	MIF_TNFRSF14	simple:P14174	simple:Q92956	ENSG00000276701	ENSG00000273936	True	False	True	I2D,IntAct	False	0.24	Early.B.Cells.Monocytes	2.607
NK	EarlyB	HAVCR2	LGALS9	CPI-SS0E23CEB91	LGALS9_HAVCR2	simple:O00182	simple:Q8TDQ0	ENSG00000168961	ENSG00000135077	True	False	True	curated	False	0.03	Early.B.Cells.NK.Cells	1.165
NK	EarlyB	SORL1	LGALS9	CPI-SS09C52F54E	LGALS9_SORL1	simple:O00182	simple:Q92673	ENSG00000168961	ENSG00000137642	True	False	True	InnateDB-All	False	0.09	Early.B.Cells.NK.Cells	1.111
NK	EarlyB	TNFRSF14	CD160	CPI-SS0879B8E95	CD160_TNFRSF14	simple:O95971	simple:Q92956	ENSG00000117281	ENSG00000273936	False	True	True	curated	False	0.14	Early.B.Cells.NK.Cells	0.94
NK	EarlyB	CD47	LGALS9	CPI-SS014958F32	LGALS9_CD47	simple:O00182	simple:Q08722	ENSG00000168961	ENSG00000196776	True	False	True	InnateDB-All	False	0.15	Early.B.Cells.NK.Cells	1.7
NK	EarlyB	KLRF1	CLEC2B	CPI-SS025C8F785	CLEC2B_KLRF1	simple:Q92478	simple:Q9NZS2	ENSG00000110852	ENSG00000150045	False	True	True	curated	False	0.17	Early.B.Cells.NK.Cells	5.877
NK	EarlyB	TNFRSF14	MIF	CPI-SS02ACCF1F7	MIF_TNFRSF14	simple:P14174	simple:Q92956	ENSG00000276701	ENSG00000273936	True	False	True	I2D,IntAct	False	0.24	Early.B.Cells.NK.Cells	2.838
NaiveB	EarlyB	CLEC2D	FAM3C	CPI-SS02A0FF87F	FAM3C_CLEC2D	simple:Q92520	simple:Q9UHP7	ENSG00000196937	ENSG00000069493	True	False	True	IMEx,InnateDB-All,IntAct	False	0.21	Early.B.Cells.Naive.B.Cells	1.757
NaiveB	EarlyB	TNFRSF14	MIF	CPI-SS02ACCF1F7	MIF_TNFRSF14	simple:P14174	simple:Q92956	ENSG00000276701	ENSG00000273936	True	False	True	I2D,IntAct	False	0.24	Early.B.Cells.Naive.B.Cells	2.635
EarlyB	DC	TNFRSF1A	GRN	CPI-SS0DA033F03	TNFRSF1A_GRN	simple:P19438	simple:P28799	ENSG00000067182	ENSG00000030582	True	True	False	IMEx,InnateDB-All,MINT	False	0.06	Early.B.Cells.Plasmacytoid.Dentritic.Cells	3.422
DC	EarlyB	LILRB4	LAIR1	CPI-SS067BA9202	LAIR1_LILRB4	simple:Q6GTX8	simple:Q8NHJ6	ENSG00000276163	ENSG00000278279	False	True	True	curated	False	0.08	Early.B.Cells.Plasmacytoid.Dentritic.Cells	2.131
DC	EarlyB	SIRB1 complex	CD47	CPI-SC0EB8DC52F	CD47_SIRB1 complex	simple:Q08722	complex:SIRB1 complex	ENSG00000196776		False	True	True	curated	False	0.08	Early.B.Cells.Plasmacytoid.Dentritic.Cells	1.793
EarlyB	DC	TNFRSF1B	GRN	CPI-SS0C4E86714	TNFRSF1B_GRN	simple:P20333	simple:P28799	ENSG00000028137	ENSG00000030582	True	True	False	IMEx,InnateDB-All,MINT	False	0.09	Early.B.Cells.Plasmacytoid.Dentritic.Cells	3.408
DC	EarlyB	TNFRSF14	MIF	CPI-SS02ACCF1F7	MIF_TNFRSF14	simple:P14174	simple:Q92956	ENSG00000276701	ENSG00000273936	True	False	True	I2D,IntAct	False	0.24	Early.B.Cells.Plasmacytoid.Dentritic.Cells	2.638
Ery	Mono	TFRC	TNFSF13B	CPI-SS03133B4F2	TFRC_TNFSF13B	simple:P02786	simple:Q9Y275	ENSG00000072274	ENSG00000102524	True	True	False	IMEx,IntAct	False	0.01	Erythroid.Cells.Monocytes	2.256
Mono	Ery	CCR1	CCL3	CPI-SS08DA48A5A	CCL3_CCR1	simple:P10147	simple:P32246	ENSG00000278567	ENSG00000163823	True	False	True	curated	False	0.03	Erythroid.Cells.Monocytes	2.791
Ery	Mono	TNFRSF17	TNFSF13B	CPI-SS0E2863F09	TNFRSF17_TNFSF13B	simple:Q02223	simple:Q9Y275	ENSG00000048462	ENSG00000102524	True	True	False	curated	False	0.06	Erythroid.Cells.Monocytes	2.569
DC	Ery	SIRB1 complex	CD47	CPI-SC0EB8DC52F	CD47_SIRB1 complex	simple:Q08722	complex:SIRB1 complex	ENSG00000196776		False	True	True	curated	False	0.08	Erythroid.Cells.Plasmacytoid.Dentritic.Cells	1.223
CD4T	Gran	SORL1	MDK	CPI-SS083CBFACD	MDK_SORL1	simple:P21741	simple:Q92673	ENSG00000110492	ENSG00000137642	True	False	True	InnateDB-All	False	0.11	Granulocytes.CD4..T.Cells	1.235
CD4T	Gran	CLEC2D	FAM3C	CPI-SS02A0FF87F	FAM3C_CLEC2D	simple:Q92520	simple:Q9UHP7	ENSG00000196937	ENSG00000069493	True	False	True	IMEx,InnateDB-All,IntAct	False	0.21	Granulocytes.CD4..T.Cells	2.017
CD8T	Gran	SORL1	MDK	CPI-SS083CBFACD	MDK_SORL1	simple:P21741	simple:Q92673	ENSG00000110492	ENSG00000137642	True	False	True	InnateDB-All	False	0.11	Granulocytes.CD8..T.Cells	1.064
CD8T	Gran	aLb2 complex	ICAM3	CPI-SC0329D5397	ICAM3_aLb2 complex	simple:P32942	complex:aLb2 complex	ENSG00000076662		False	False	False	curated	True	0.15	Granulocytes.CD8..T.Cells	1.724
CD8T	Gran	CLEC2D	FAM3C	CPI-SS02A0FF87F	FAM3C_CLEC2D	simple:Q92520	simple:Q9UHP7	ENSG00000196937	ENSG00000069493	True	False	True	IMEx,InnateDB-All,IntAct	False	0.21	Granulocytes.CD8..T.Cells	2.242
EarlyB	Gran	SORL1	MDK	CPI-SS083CBFACD	MDK_SORL1	simple:P21741	simple:Q92673	ENSG00000110492	ENSG00000137642	True	False	True	InnateDB-All	False	0.11	Granulocytes.Early.B.Cells	0.978
EarlyB	Gran	CLEC2D	FAM3C	CPI-SS02A0FF87F	FAM3C_CLEC2D	simple:Q92520	simple:Q9UHP7	ENSG00000196937	ENSG00000069493	True	False	True	IMEx,InnateDB-All,IntAct	False	0.21	Granulocytes.Early.B.Cells	1.585
Gran	MatureB	LAMP1	FAM3C	CPI-SS055E061C9	LAMP1_FAM3C	simple:P11279	simple:Q92520	ENSG00000185896	ENSG00000196937	True	True	False	InnateDB-All	False	0.2	Granulocytes.Mature.B.Cells	0.934
Mono	Gran	CD44	HGF	CPI-SS03722104E	HGF_CD44	simple:P14210	simple:P16070	ENSG00000019991	ENSG00000026508	True	False	True	IMEx,InnateDB-All,IntAct	False	0.02	Granulocytes.Monocytes	2.852
Mono	Gran	LRP1	MDK	CPI-SS006C6537E	MDK_LRP1	simple:P21741	simple:Q07954	ENSG00000110492	ENSG00000123384	True	False	True	I2D,InnateDB-All	False	0.02	Granulocytes.Monocytes	0.894
Gran	Mono	TNFRSF13B	TNFSF13B	CPI-SS03C51D352	TNFRSF13B_TNFSF13B	simple:O14836	simple:Q9Y275	ENSG00000240505	ENSG00000102524	True	True	False	curated	False	0.04	Granulocytes.Monocytes	1.9
Gran	Mono	TNFRSF17	TNFSF13B	CPI-SS0E2863F09	TNFRSF17_TNFSF13B	simple:Q02223	simple:Q9Y275	ENSG00000048462	ENSG00000102524	True	True	False	curated	False	0.06	Granulocytes.Monocytes	3.065
Mono	Gran	SORL1	MDK	CPI-SS083CBFACD	MDK_SORL1	simple:P21741	simple:Q92673	ENSG00000110492	ENSG00000137642	True	False	True	InnateDB-All	False	0.11	Granulocytes.Monocytes	0.888
NK	Gran	SORL1	MDK	CPI-SS083CBFACD	MDK_SORL1	simple:P21741	simple:Q92673	ENSG00000110492	ENSG00000137642	True	False	True	InnateDB-All	False	0.11	Granulocytes.NK.Cells	1.253
NK	Gran	aLb2 complex	ICAM3	CPI-SC0329D5397	ICAM3_aLb2 complex	simple:P32942	complex:aLb2 complex	ENSG00000076662		False	False	False	curated	True	0.15	Granulocytes.NK.Cells	1.901
NK	Gran	CLEC2D	FAM3C	CPI-SS02A0FF87F	FAM3C_CLEC2D	simple:Q92520	simple:Q9UHP7	ENSG00000196937	ENSG00000069493	True	False	True	IMEx,InnateDB-All,IntAct	False	0.21	Granulocytes.NK.Cells	1.383
NaiveB	Gran	CLEC2D	FAM3C	CPI-SS02A0FF87F	FAM3C_CLEC2D	simple:Q92520	simple:Q9UHP7	ENSG00000196937	ENSG00000069493	True	False	True	IMEx,InnateDB-All,IntAct	False	0.21	Granulocytes.Naive.B.Cells	2.003
Gran	DC	TNFRSF17	TNFSF13B	CPI-SS0E2863F09	TNFRSF17_TNFSF13B	simple:Q02223	simple:Q9Y275	ENSG00000048462	ENSG00000102524	True	True	False	curated	False	0.06	Granulocytes.Plasmacytoid.Dentritic.Cells	1.732
DC	Gran	SORL1	MDK	CPI-SS083CBFACD	MDK_SORL1	simple:P21741	simple:Q92673	ENSG00000110492	ENSG00000137642	True	False	True	InnateDB-All	False	0.11	Granulocytes.Plasmacytoid.Dentritic.Cells	1.257
CD4T	MatureB	SORL1	MDK	CPI-SS083CBFACD	MDK_SORL1	simple:P21741	simple:Q92673	ENSG00000110492	ENSG00000137642	True	False	True	InnateDB-All	False	0.11	Mature.B.Cells.CD4..T.Cells	0.979
CD4T	MatureB	CLEC2D	FAM3C	CPI-SS02A0FF87F	FAM3C_CLEC2D	simple:Q92520	simple:Q9UHP7	ENSG00000196937	ENSG00000069493	True	False	True	IMEx,InnateDB-All,IntAct	False	0.21	Mature.B.Cells.CD4..T.Cells	2.14
CD4T	MatureB	TNFRSF14	MIF	CPI-SS02ACCF1F7	MIF_TNFRSF14	simple:P14174	simple:Q92956	ENSG00000276701	ENSG00000273936	True	False	True	I2D,IntAct	False	0.24	Mature.B.Cells.CD4..T.Cells	2.209
MatureB	CD4T	CD74	MIF	CPI-SS0ABC5C1B8	CD74_MIF	simple:P04233	simple:P14174	ENSG00000019582	ENSG00000276701	True	True	False	I2D,InnateDB-All	False	0.4	Mature.B.Cells.CD4..T.Cells	25.593
CD8T	MatureB	SORL1	MDK	CPI-SS083CBFACD	MDK_SORL1	simple:P21741	simple:Q92673	ENSG00000110492	ENSG00000137642	True	False	True	InnateDB-All	False	0.11	Mature.B.Cells.CD8..T.Cells	0.808
CD8T	MatureB	aLb2 complex	ICAM2	CPI-SC063BC3DDE	ICAM2_aLb2 complex	simple:P13598	complex:aLb2 complex	ENSG00000108622		False	False	False	curated	True	0.12	Mature.B.Cells.CD8..T.Cells	1.011
CD8T	MatureB	aLb2 complex	ICAM3	CPI-SC0329D5397	ICAM3_aLb2 complex	simple:P32942	complex:aLb2 complex	ENSG00000076662		False	False	False	curated	True	0.15	Mature.B.Cells.CD8..T.Cells	1.514
CD8T	MatureB	CLEC2D	FAM3C	CPI-SS02A0FF87F	FAM3C_CLEC2D	simple:Q92520	simple:Q9UHP7	ENSG00000196937	ENSG00000069493	True	False	True	IMEx,InnateDB-All,IntAct	False	0.21	Mature.B.Cells.CD8..T.Cells	2.365
CD8T	MatureB	TNFRSF14	MIF	CPI-SS02ACCF1F7	MIF_TNFRSF14	simple:P14174	simple:Q92956	ENSG00000276701	ENSG00000273936	True	False	True	I2D,IntAct	False	0.24	Mature.B.Cells.CD8..T.Cells	2.213
MatureB	CD8T	CD74	MIF	CPI-SS0ABC5C1B8	CD74_MIF	simple:P04233	simple:P14174	ENSG00000019582	ENSG00000276701	True	True	False	I2D,InnateDB-All	False	0.4	Mature.B.Cells.CD8..T.Cells	25.993
EarlyB	MatureB	CD38	PECAM1	CPI-SS0E0DEA7D5	PECAM1_CD38	simple:P16284	simple:P28907	ENSG00000261371	ENSG00000004468	False	True	True	curated	False	0.11	Mature.B.Cells.Early.B.Cells	1.47
MatureB	EarlyB	CD74	APP	CPI-SS09808DEAE	CD74_APP	simple:P04233	simple:P05067	ENSG00000019582	ENSG00000142192	False	True	False	curated	False	0.12	Mature.B.Cells.Early.B.Cells	24.744
MatureB	EarlyB	CD74	COPA	CPI-SS0302E8E8F	CD74_COPA	simple:P04233	simple:P53621	ENSG00000019582	ENSG00000122218	True	True	False	IMEx,IntAct	False	0.16	Mature.B.Cells.Early.B.Cells	24.797
EarlyB	MatureB	CLEC2D	FAM3C	CPI-SS02A0FF87F	FAM3C_CLEC2D	simple:Q92520	simple:Q9UHP7	ENSG00000196937	ENSG00000069493	True	False	True	IMEx,InnateDB-All,IntAct	False	0.21	Mature.B.Cells.Early.B.Cells	1.708
MatureB	EarlyB	CD74	MIF	CPI-SS0ABC5C1B8	CD74_MIF	simple:P04233	simple:P14174	ENSG00000019582	ENSG00000276701	True	True	False	I2D,InnateDB-All	False	0.4	Mature.B.Cells.Early.B.Cells	26.7
Ery	MatureB	CD38	PECAM1	CPI-SS0E0DEA7D5	PECAM1_CD38	simple:P16284	simple:P28907	ENSG00000261371	ENSG00000004468	False	True	True	curated	False	0.11	Mature.B.Cells.Erythroid.Cells	1.032
MatureB	Ery	CD74	MIF	CPI-SS0ABC5C1B8	CD74_MIF	simple:P04233	simple:P14174	ENSG00000019582	ENSG00000276701	True	True	False	I2D,InnateDB-All	False	0.4	Mature.B.Cells.Erythroid.Cells	25.636
Gran	MatureB	TNFRSF14	MIF	CPI-SS02ACCF1F7	MIF_TNFRSF14	simple:P14174	simple:Q92956	ENSG00000276701	ENSG00000273936	True	False	True	I2D,IntAct	False	0.24	Mature.B.Cells.Granulocytes	2.355
MatureB	Gran	CD74	MIF	CPI-SS0ABC5C1B8	CD74_MIF	simple:P04233	simple:P14174	ENSG00000019582	ENSG00000276701	True	True	False	I2D,InnateDB-All	False	0.4	Mature.B.Cells.Granulocytes	25.707
MatureB	MatureB	CADM1	CADM1	CPI-SS0889E281D	CADM1_CADM1	simple:Q9BY67	simple:Q9BY67	ENSG00000182985	ENSG00000182985	False	False	False	curated	False	0.01	Mature.B.Cells.Mature.B.Cells	0.696
MatureB	MatureB	CD38	PECAM1	CPI-SS0E0DEA7D5	PECAM1_CD38	simple:P16284	simple:P28907	ENSG00000261371	ENSG00000004468	False	True	True	curated	False	0.11	Mature.B.Cells.Mature.B.Cells	1.909
MatureB	MatureB	CD74	APP	CPI-SS09808DEAE	CD74_APP	simple:P04233	simple:P05067	ENSG00000019582	ENSG00000142192	False	True	False	curated	False	0.12	Mature.B.Cells.Mature.B.Cells	25.135
MatureB	MatureB	CD74	COPA	CPI-SS0302E8E8F	CD74_COPA	simple:P04233	simple:P53621	ENSG00000019582	ENSG00000122218	True	True	False	IMEx,IntAct	False	0.16	Mature.B.Cells.Mature.B.Cells	24.694
MatureB	MatureB	TNFRSF14	MIF	CPI-SS02ACCF1F7	MIF_TNFRSF14	simple:P14174	simple:Q92956	ENSG00000276701	ENSG00000273936	True	False	True	I2D,IntAct	False	0.24	Mature.B.Cells.Mature.B.Cells	2.084
MatureB	MatureB	CD74	MIF	CPI-SS0ABC5C1B8	CD74_MIF	simple:P04233	simple:P14174	ENSG00000019582	ENSG00000276701	True	True	False	I2D,InnateDB-All	False	0.4	Mature.B.Cells.Mature.B.Cells	26.338
Mono	MatureB	CD44	HGF	CPI-SS03722104E	HGF_CD44	simple:P14210	simple:P16070	ENSG00000019991	ENSG00000026508	True	False	True	IMEx,InnateDB-All,IntAct	False	0.02	Mature.B.Cells.Monocytes	2.725
Mono	MatureB	SORT1	COPA	CPI-SS04F3A1E5C	COPA_SORT1	simple:P53621	simple:Q99523	ENSG00000122218	ENSG00000134243	True	False	True	IMEx,InnateDB-All,IntAct,MatrixDB	False	0.02	Mature.B.Cells.Monocytes	0.403
MatureB	Mono	CD40	TNFSF13B	CPI-SS0F00D756A	CD40_TNFSF13B	simple:P25942	simple:Q9Y275	ENSG00000101017	ENSG00000102524	True	True	False	I2D,InnateDB	False	0.02	Mature.B.Cells.Monocytes	1.788
Mono	MatureB	LRP1	MDK	CPI-SS006C6537E	MDK_LRP1	simple:P21741	simple:Q07954	ENSG00000110492	ENSG00000123384	True	False	True	I2D,InnateDB-All	False	0.02	Mature.B.Cells.Monocytes	0.638
Mono	MatureB	LILRB2	CD1D	CPI-SS0EAB03260	CD1D_LILRB2	simple:P15813	simple:Q8N423	ENSG00000158473	ENSG00000274513	False	False	True	curated	False	0.03	Mature.B.Cells.Monocytes	2.236
Mono	MatureB	CCR1	CCL3	CPI-SS08DA48A5A	CCL3_CCR1	simple:P10147	simple:P32246	ENSG00000278567	ENSG00000163823	True	False	True	curated	False	0.03	Mature.B.Cells.Monocytes	4.034
MatureB	Mono	TNFRSF13B	TNFSF13B	CPI-SS03C51D352	TNFRSF13B_TNFSF13B	simple:O14836	simple:Q9Y275	ENSG00000240505	ENSG00000102524	True	True	False	curated	False	0.04	Mature.B.Cells.Monocytes	2.429
MatureB	Mono	TNFRSF17	TNFSF13B	CPI-SS0E2863F09	TNFRSF17_TNFSF13B	simple:Q02223	simple:Q9Y275	ENSG00000048462	ENSG00000102524	True	True	False	curated	False	0.06	Mature.B.Cells.Monocytes	3.917
Mono	MatureB	TNFRSF14	BTLA	CPI-SS08330207B	BTLA_TNFRSF14	simple:Q7Z6A9	simple:Q92956	ENSG00000186265	ENSG00000273936	False	True	True	guidetopharmacology.org	False	0.1	Mature.B.Cells.Monocytes	0.593
Mono	MatureB	SORL1	MDK	CPI-SS083CBFACD	MDK_SORL1	simple:P21741	simple:Q92673	ENSG00000110492	ENSG00000137642	True	False	True	InnateDB-All	False	0.11	Mature.B.Cells.Monocytes	0.632
MatureB	Mono	CD74	COPA	CPI-SS0302E8E8F	CD74_COPA	simple:P04233	simple:P53621	ENSG00000019582	ENSG00000122218	True	True	False	IMEx,IntAct	False	0.16	Mature.B.Cells.Monocytes	24.841
Mono	MatureB	TNFRSF14	MIF	CPI-SS02ACCF1F7	MIF_TNFRSF14	simple:P14174	simple:Q92956	ENSG00000276701	ENSG00000273936	True	False	True	I2D,IntAct	False	0.24	Mature.B.Cells.Monocytes	2.245
MatureB	Mono	CD74	MIF	CPI-SS0ABC5C1B8	CD74_MIF	simple:P04233	simple:P14174	ENSG00000019582	ENSG00000276701	True	True	False	I2D,InnateDB-All	False	0.4	Mature.B.Cells.Monocytes	25.384
NK	MatureB	CD244	CD48	CPI-SS056FF4363	CD48_CD244	simple:P09326	simple:Q9BZW8	ENSG00000117091	ENSG00000122223	False	False	True	curated	False	0.05	Mature.B.Cells.NK.Cells	2.494
NK	MatureB	TNFRSF14	BTLA	CPI-SS08330207B	BTLA_TNFRSF14	simple:Q7Z6A9	simple:Q92956	ENSG00000186265	ENSG00000273936	False	True	True	guidetopharmacology.org	False	0.1	Mature.B.Cells.NK.Cells	0.825
NK	MatureB	ADGRE5	CD55	CPI-SS061A7E099	CD55_ADGRE5	simple:P08174	simple:P48960	ENSG00000196352	ENSG00000123146	True	True	True	curated	False	0.1	Mature.B.Cells.NK.Cells	1.4
NK	MatureB	SORL1	MDK	CPI-SS083CBFACD	MDK_SORL1	simple:P21741	simple:Q92673	ENSG00000110492	ENSG00000137642	True	False	True	InnateDB-All	False	0.11	Mature.B.Cells.NK.Cells	0.997
NK	MatureB	aLb2 complex	ICAM2	CPI-SC063BC3DDE	ICAM2_aLb2 complex	simple:P13598	complex:aLb2 complex	ENSG00000108622		False	False	False	curated	True	0.12	Mature.B.Cells.NK.Cells	1.188
NK	MatureB	aLb2 complex	ICAM3	CPI-SC0329D5397	ICAM3_aLb2 complex	simple:P32942	complex:aLb2 complex	ENSG00000076662		False	False	False	curated	True	0.15	Mature.B.Cells.NK.Cells	1.691
NK	MatureB	KLRF1	CLEC2B	CPI-SS025C8F785	CLEC2B_KLRF1	simple:Q92478	simple:Q9NZS2	ENSG00000110852	ENSG00000150045	False	True	True	curated	False	0.17	Mature.B.Cells.NK.Cells	5.414
NK	MatureB	CLEC2D	FAM3C	CPI-SS02A0FF87F	FAM3C_CLEC2D	simple:Q92520	simple:Q9UHP7	ENSG00000196937	ENSG00000069493	True	False	True	IMEx,InnateDB-All,IntAct	False	0.21	Mature.B.Cells.NK.Cells	1.507
NK	MatureB	TNFRSF14	MIF	CPI-SS02ACCF1F7	MIF_TNFRSF14	simple:P14174	simple:Q92956	ENSG00000276701	ENSG00000273936	True	False	True	I2D,IntAct	False	0.24	Mature.B.Cells.NK.Cells	2.476
MatureB	NK	CD74	MIF	CPI-SS0ABC5C1B8	CD74_MIF	simple:P04233	simple:P14174	ENSG00000019582	ENSG00000276701	True	True	False	I2D,InnateDB-All	False	0.4	Mature.B.Cells.NK.Cells	25.746
NaiveB	MatureB	TNFRSF14	BTLA	CPI-SS08330207B	BTLA_TNFRSF14	simple:Q7Z6A9	simple:Q92956	ENSG00000186265	ENSG00000273936	False	True	True	guidetopharmacology.org	False	0.1	Mature.B.Cells.Naive.B.Cells	0.621
NaiveB	MatureB	CLEC2D	FAM3C	CPI-SS02A0FF87F	FAM3C_CLEC2D	simple:Q92520	simple:Q9UHP7	ENSG00000196937	ENSG00000069493	True	False	True	IMEx,InnateDB-All,IntAct	False	0.21	Mature.B.Cells.Naive.B.Cells	2.127
NaiveB	MatureB	TNFRSF14	MIF	CPI-SS02ACCF1F7	MIF_TNFRSF14	simple:P14174	simple:Q92956	ENSG00000276701	ENSG00000273936	True	False	True	I2D,IntAct	False	0.24	Mature.B.Cells.Naive.B.Cells	2.273
MatureB	NaiveB	CD74	MIF	CPI-SS0ABC5C1B8	CD74_MIF	simple:P04233	simple:P14174	ENSG00000019582	ENSG00000276701	True	True	False	I2D,InnateDB-All	False	0.4	Mature.B.Cells.Naive.B.Cells	25.655
MatureB	DC	TNFRSF17	TNFSF13B	CPI-SS0E2863F09	TNFRSF17_TNFSF13B	simple:Q02223	simple:Q9Y275	ENSG00000048462	ENSG00000102524	True	True	False	curated	False	0.06	Mature.B.Cells.Plasmacytoid.Dentritic.Cells	2.584
DC	MatureB	SIRB1 complex	CD47	CPI-SC0EB8DC52F	CD47_SIRB1 complex	simple:Q08722	complex:SIRB1 complex	ENSG00000196776		False	True	True	curated	False	0.08	Mature.B.Cells.Plasmacytoid.Dentritic.Cells	1.552
DC	MatureB	SORL1	MDK	CPI-SS083CBFACD	MDK_SORL1	simple:P21741	simple:Q92673	ENSG00000110492	ENSG00000137642	True	False	True	InnateDB-All	False	0.11	Mature.B.Cells.Plasmacytoid.Dentritic.Cells	1.001
MatureB	DC	CD74	APP	CPI-SS09808DEAE	CD74_APP	simple:P04233	simple:P05067	ENSG00000019582	ENSG00000142192	False	True	False	curated	False	0.12	Mature.B.Cells.Plasmacytoid.Dentritic.Cells	27.801
MatureB	DC	CD74	COPA	CPI-SS0302E8E8F	CD74_COPA	simple:P04233	simple:P53621	ENSG00000019582	ENSG00000122218	True	True	False	IMEx,IntAct	False	0.16	Mature.B.Cells.Plasmacytoid.Dentritic.Cells	24.699
DC	MatureB	TNFRSF14	MIF	CPI-SS02ACCF1F7	MIF_TNFRSF14	simple:P14174	simple:Q92956	ENSG00000276701	ENSG00000273936	True	False	True	I2D,IntAct	False	0.24	Mature.B.Cells.Plasmacytoid.Dentritic.Cells	2.276
MatureB	DC	CD74	MIF	CPI-SS0ABC5C1B8	CD74_MIF	simple:P04233	simple:P14174	ENSG00000019582	ENSG00000276701	True	True	False	I2D,InnateDB-All	False	0.4	Mature.B.Cells.Plasmacytoid.Dentritic.Cells	25.618
Mono	CD4T	LTBR	LTB	CPI-SS06CBC985C	LTBR_LTB	simple:P36941	simple:Q06643	ENSG00000111321	ENSG00000231314	False	True	False	curated	False	0.04	Monocytes.CD4..T.Cells	8.972
Mono	CD4T	C5AR1	RPS19	CPI-SS01946BE5C	C5AR1_RPS19	simple:P21730	simple:P39019	ENSG00000197405	ENSG00000105372	False	True	False	guidetopharmacology.org	False	0.04	Monocytes.CD4..T.Cells	40.936
CD4T	Mono	CD44	LGALS9	CPI-SS0703338F5	LGALS9_CD44	simple:O00182	simple:P16070	ENSG00000168961	ENSG00000026508	True	False	True	InnateDB	False	0.06	Monocytes.CD4..T.Cells	2.303
Mono	CD4T	PLAUR	a4b1 complex	CPI-SC0E9C058EB	PLAUR_a4b1 complex	simple:Q03405	complex:a4b1 complex	ENSG00000011422		True	True	False	curated	True	0.07	Monocytes.CD4..T.Cells	1.08
CD4T	Mono	SORL1	LGALS9	CPI-SS09C52F54E	LGALS9_SORL1	simple:O00182	simple:Q92673	ENSG00000168961	ENSG00000137642	True	False	True	InnateDB-All	False	0.09	Monocytes.CD4..T.Cells	1.737
CD4T	Mono	CD47	LGALS9	CPI-SS014958F32	LGALS9_CD47	simple:O00182	simple:Q08722	ENSG00000168961	ENSG00000196776	True	False	True	InnateDB-All	False	0.15	Monocytes.CD4..T.Cells	1.663
CD4T	Mono	SELPLG	SELL	CPI-SS087321EB5	SELL_SELPLG	simple:P14151	simple:Q14242	ENSG00000188404	ENSG00000110876	False	False	True	curated	False	0.26	Monocytes.CD4..T.Cells	1.868
Mono	CD4T	CD74	MIF	CPI-SS0ABC5C1B8	CD74_MIF	simple:P04233	simple:P14174	ENSG00000019582	ENSG00000276701	True	True	False	I2D,InnateDB-All	False	0.4	Monocytes.CD4..T.Cells	20.919
CD8T	Mono	CD47	SIRPA	CPI-SS0339AE950	SIRPA_CD47	simple:P78324	simple:Q08722	ENSG00000198053	ENSG00000196776	False	True	True	curated	False	0.04	Monocytes.CD8..T.Cells	1.129
Mono	CD8T	LTBR	LTB	CPI-SS06CBC985C	LTBR_LTB	simple:P36941	simple:Q06643	ENSG00000111321	ENSG00000231314	False	True	False	curated	False	0.04	Monocytes.CD8..T.Cells	4.018
Mono	CD8T	C5AR1	RPS19	CPI-SS01946BE5C	C5AR1_RPS19	simple:P21730	simple:P39019	ENSG00000197405	ENSG00000105372	False	True	False	guidetopharmacology.org	False	0.04	Monocytes.CD8..T.Cells	33.876
CD8T	Mono	ALOX5AP	ALOX5	CPI-SS080611C5B	ALOX5_ALOX5AP	simple:P09917	simple:P20292	ENSG00000275565	ENSG00000132965	False	False	False	guidetopharmacology.org	False	0.06	Monocytes.CD8..T.Cells	1.772
CD8T	Mono	CD44	LGALS9	CPI-SS0703338F5	LGALS9_CD44	simple:O00182	simple:P16070	ENSG00000168961	ENSG00000026508	True	False	True	InnateDB	False	0.06	Monocytes.CD8..T.Cells	2.175
CD8T	Mono	TGFBR3	TGFB1	CPI-SS085EE60B1	TGFB1_TGFBR3	simple:P01137	simple:Q03167	ENSG00000105329	ENSG00000069702	True	False	True	curated	False	0.06	Monocytes.CD8..T.Cells	0.969
Mono	CD8T	PLAUR	a4b1 complex	CPI-SC0E9C058EB	PLAUR_a4b1 complex	simple:Q03405	complex:a4b1 complex	ENSG00000011422		True	True	False	curated	True	0.07	Monocytes.CD8..T.Cells	1.113
CD8T	Mono	SORL1	LGALS9	CPI-SS09C52F54E	LGALS9_SORL1	simple:O00182	simple:Q92673	ENSG00000168961	ENSG00000137642	True	False	True	InnateDB-All	False	0.09	Monocytes.CD8..T.Cells	1.567
CD8T	Mono	ADGRE5	CD55	CPI-SS061A7E099	CD55_ADGRE5	simple:P08174	simple:P48960	ENSG00000196352	ENSG00000123146	True	True	True	curated	False	0.1	Monocytes.CD8..T.Cells	1.663
CD8T	Mono	aLb2 complex	ICAM2	CPI-SC063BC3DDE	ICAM2_aLb2 complex	simple:P13598	complex:aLb2 complex	ENSG00000108622		False	False	False	curated	True	0.12	Monocytes.CD8..T.Cells	0.948
CD8T	Mono	CD47	LGALS9	CPI-SS014958F32	LGALS9_CD47	simple:O00182	simple:Q08722	ENSG00000168961	ENSG00000196776	True	False	True	InnateDB-All	False	0.15	Monocytes.CD8..T.Cells	1.872
CD8T	Mono	aLb2 complex	ICAM3	CPI-SC0329D5397	ICAM3_aLb2 complex	simple:P32942	complex:aLb2 complex	ENSG00000076662		False	False	False	curated	True	0.15	Monocytes.CD8..T.Cells	1.485
CD8T	Mono	KLRF1	CLEC2B	CPI-SS025C8F785	CLEC2B_KLRF1	simple:Q92478	simple:Q9NZS2	ENSG00000110852	ENSG00000150045	False	True	True	curated	False	0.17	Monocytes.CD8..T.Cells	1.907
CD8T	Mono	SELPLG	SELL	CPI-SS087321EB5	SELL_SELPLG	simple:P14151	simple:Q14242	ENSG00000188404	ENSG00000110876	False	False	True	curated	False	0.26	Monocytes.CD8..T.Cells	1.973
Mono	CD8T	CD74	MIF	CPI-SS0ABC5C1B8	CD74_MIF	simple:P04233	simple:P14174	ENSG00000019582	ENSG00000276701	True	True	False	I2D,InnateDB-All	False	0.4	Monocytes.CD8..T.Cells	21.319
EarlyB	Mono	SEMA4D	PLXNB2	CPI-SS08FAC0A55	PLXNB2_SEMA4D	simple:O15031	simple:Q92854	ENSG00000196576	ENSG00000187764	False	True	True	curated	False	0.04	Monocytes.Early.B.Cells	0.55
EarlyB	Mono	CD47	SIRPA	CPI-SS0339AE950	SIRPA_CD47	simple:P78324	simple:Q08722	ENSG00000198053	ENSG00000196776	False	True	True	curated	False	0.04	Monocytes.Early.B.Cells	1.583
Mono	EarlyB	PLAUR	a4b1 complex	CPI-SC0E9C058EB	PLAUR_a4b1 complex	simple:Q03405	complex:a4b1 complex	ENSG00000011422		True	True	False	curated	True	0.07	Monocytes.Early.B.Cells	1.128
EarlyB	Mono	SORL1	LGALS9	CPI-SS09C52F54E	LGALS9_SORL1	simple:O00182	simple:Q92673	ENSG00000168961	ENSG00000137642	True	False	True	InnateDB-All	False	0.09	Monocytes.Early.B.Cells	1.481
EarlyB	Mono	CD38	PECAM1	CPI-SS0E0DEA7D5	PECAM1_CD38	simple:P16284	simple:P28907	ENSG00000261371	ENSG00000004468	False	True	True	curated	False	0.11	Monocytes.Early.B.Cells	1.95
Mono	EarlyB	CD74	APP	CPI-SS09808DEAE	CD74_APP	simple:P04233	simple:P05067	ENSG00000019582	ENSG00000142192	False	True	False	curated	False	0.12	Monocytes.Early.B.Cells	20.071
EarlyB	Mono	CD47	LGALS9	CPI-SS014958F32	LGALS9_CD47	simple:O00182	simple:Q08722	ENSG00000168961	ENSG00000196776	True	False	True	InnateDB-All	False	0.15	Monocytes.Early.B.Cells	2.326
Mono	EarlyB	CD74	COPA	CPI-SS0302E8E8F	CD74_COPA	simple:P04233	simple:P53621	ENSG00000019582	ENSG00000122218	True	True	False	IMEx,IntAct	False	0.16	Monocytes.Early.B.Cells	20.124
EarlyB	Mono	KLRF1	CLEC2B	CPI-SS025C8F785	CLEC2B_KLRF1	simple:Q92478	simple:Q9NZS2	ENSG00000110852	ENSG00000150045	False	True	True	curated	False	0.17	Monocytes.Early.B.Cells	2.068
Mono	EarlyB	LAMP1	FAM3C	CPI-SS055E061C9	LAMP1_FAM3C	simple:P11279	simple:Q92520	ENSG00000185896	ENSG00000196937	True	True	False	InnateDB-All	False	0.2	Monocytes.Early.B.Cells	0.93
Mono	EarlyB	CD74	MIF	CPI-SS0ABC5C1B8	CD74_MIF	simple:P04233	simple:P14174	ENSG00000019582	ENSG00000276701	True	True	False	I2D,InnateDB-All	False	0.4	Monocytes.Early.B.Cells	22.027
Ery	Mono	ACKR1	CXCL8	CPI-SS0911EECCC	CXCL8_ACKR1	simple:P10145	simple:Q16570	ENSG00000169429	ENSG00000213088	True	False	True	curated	False	0.01	Monocytes.Erythroid.Cells	1.427
Ery	Mono	SLC1A5	LGALS9	CPI-SS002DF6C31	LGALS9_SLC1A5	simple:O00182	simple:Q15758	ENSG00000168961	ENSG00000105281	True	False	True	I2D,InnateDB-All	False	0.05	Monocytes.Erythroid.Cells	1.356
Ery	Mono	CD38	PECAM1	CPI-SS0E0DEA7D5	PECAM1_CD38	simple:P16284	simple:P28907	ENSG00000261371	ENSG00000004468	False	True	True	curated	False	0.11	Monocytes.Erythroid.Cells	1.511
Ery	Mono	CD47	LGALS9	CPI-SS014958F32	LGALS9_CD47	simple:O00182	simple:Q08722	ENSG00000168961	ENSG00000196776	True	False	True	InnateDB-All	False	0.15	Monocytes.Erythroid.Cells	1.756
Mono	Ery	CD74	MIF	CPI-SS0ABC5C1B8	CD74_MIF	simple:P04233	simple:P14174	ENSG00000019582	ENSG00000276701	True	True	False	I2D,InnateDB-All	False	0.4	Monocytes.Erythroid.Cells	20.962
Gran	Mono	CD38	PECAM1	CPI-SS0E0DEA7D5	PECAM1_CD38	simple:P16284	simple:P28907	ENSG00000261371	ENSG00000004468	False	True	True	curated	False	0.11	Monocytes.Granulocytes	1.706
Mono	Gran	LAMP1	FAM3C	CPI-SS055E061C9	LAMP1_FAM3C	simple:P11279	simple:Q92520	ENSG00000185896	ENSG00000196937	True	True	False	InnateDB-All	False	0.2	Monocytes.Granulocytes	1.177
Mono	Gran	CD74	MIF	CPI-SS0ABC5C1B8	CD74_MIF	simple:P04233	simple:P14174	ENSG00000019582	ENSG00000276701	True	True	False	I2D,InnateDB-All	False	0.4	Monocytes.Granulocytes	21.034
MatureB	Mono	CD47	SIRPA	CPI-SS0339AE950	SIRPA_CD47	simple:P78324	simple:Q08722	ENSG00000198053	ENSG00000196776	False	True	True	curated	False	0.04	Monocytes.Mature.B.Cells	1.342
Mono	MatureB	C5AR1	RPS19	CPI-SS01946BE5C	C5AR1_RPS19	simple:P21730	simple:P39019	ENSG00000197405	ENSG00000105372	False	True	False	guidetopharmacology.org	False	0.04	Monocytes.Mature.B.Cells	33.596
MatureB	Mono	SLC1A5	LGALS9	CPI-SS002DF6C31	LGALS9_SLC1A5	simple:O00182	simple:Q15758	ENSG00000168961	ENSG00000105281	True	False	True	I2D,InnateDB-All	False	0.05	Monocytes.Mature.B.Cells	1.37
MatureB	Mono	CD44	LGALS9	CPI-SS0703338F5	LGALS9_CD44	simple:O00182	simple:P16070	ENSG00000168961	ENSG00000026508	True	False	True	InnateDB	False	0.06	Monocytes.Mature.B.Cells	2.123
Mono	MatureB	PLAUR	a4b1 complex	CPI-SC0E9C058EB	PLAUR_a4b1 complex	simple:Q03405	complex:a4b1 complex	ENSG00000011422		True	True	False	curated	True	0.07	Monocytes.Mature.B.Cells	1.027
Mono	MatureB	TNFRSF1B	GRN	CPI-SS0C4E86714	TNFRSF1B_GRN	simple:P20333	simple:P28799	ENSG00000028137	ENSG00000030582	True	True	False	IMEx,InnateDB-All,MINT	False	0.09	Monocytes.Mature.B.Cells	1.825
MatureB	Mono	CD38	PECAM1	CPI-SS0E0DEA7D5	PECAM1_CD38	simple:P16284	simple:P28907	ENSG00000261371	ENSG00000004468	False	True	True	curated	False	0.11	Monocytes.Mature.B.Cells	2.389
Mono	MatureB	CD74	APP	CPI-SS09808DEAE	CD74_APP	simple:P04233	simple:P05067	ENSG00000019582	ENSG00000142192	False	True	False	curated	False	0.12	Monocytes.Mature.B.Cells	20.461
MatureB	Mono	CD47	LGALS9	CPI-SS014958F32	LGALS9_CD47	simple:O00182	simple:Q08722	ENSG00000168961	ENSG00000196776	True	False	True	InnateDB-All	False	0.15	Monocytes.Mature.B.Cells	2.085
Mono	MatureB	CD74	COPA	CPI-SS0302E8E8F	CD74_COPA	simple:P04233	simple:P53621	ENSG00000019582	ENSG00000122218	True	True	False	IMEx,IntAct	False	0.16	Monocytes.Mature.B.Cells	20.021
Mono	MatureB	LAMP1	FAM3C	CPI-SS055E061C9	LAMP1_FAM3C	simple:P11279	simple:Q92520	ENSG00000185896	ENSG00000196937	True	True	False	InnateDB-All	False	0.2	Monocytes.Mature.B.Cells	1.3
MatureB	Mono	SELPLG	SELL	CPI-SS087321EB5	SELL_SELPLG	simple:P14151	simple:Q14242	ENSG00000188404	ENSG00000110876	False	False	True	curated	False	0.26	Monocytes.Mature.B.Cells	1.825
Mono	MatureB	CD74	MIF	CPI-SS0ABC5C1B8	CD74_MIF	simple:P04233	simple:P14174	ENSG00000019582	ENSG00000276701	True	True	False	I2D,InnateDB-All	False	0.4	Monocytes.Mature.B.Cells	21.665
Mono	Mono	SORT1	GRN	CPI-SS07CCAD9BF	GRN_SORT1	simple:P28799	simple:Q99523	ENSG00000030582	ENSG00000134243	True	False	True	IMEx,InnateDB-All,MINT	False	0.02	Monocytes.Monocytes	2.993
Mono	Mono	SORT1	COPA	CPI-SS04F3A1E5C	COPA_SORT1	simple:P53621	simple:Q99523	ENSG00000122218	ENSG00000134243	True	False	True	IMEx,InnateDB-All,IntAct,MatrixDB	False	0.02	Monocytes.Monocytes	0.55
Mono	Mono	LRP1	LGALS9	CPI-SS0419B80C4	LGALS9_LRP1	simple:O00182	simple:Q07954	ENSG00000168961	ENSG00000123384	True	False	True	InnateDB-All	False	0.02	Monocytes.Monocytes	1.396
Mono	Mono	LILRB2	CD1D	CPI-SS0EAB03260	CD1D_LILRB2	simple:P15813	simple:Q8N423	ENSG00000158473	ENSG00000274513	False	False	True	curated	False	0.03	Monocytes.Monocytes	1.349
Mono	Mono	MRC1	PTPRC	CPI-SS0822AEF5F	PTPRC_MRC1	simple:P08575	simple:P22897	ENSG00000262418	ENSG00000260314	False	False	True	curated	False	0.03	Monocytes.Monocytes	3.944
Mono	Mono	FPR1	ANXA1	CPI-SS0F739D3DB	ANXA1_FPR1	simple:P04083	simple:P21462	ENSG00000135046	ENSG00000171051	True	False	True	guidetopharmacology.org	False	0.03	Monocytes.Monocytes	4.989
Mono	Mono	SEMA4D	PLXNB2	CPI-SS08FAC0A55	PLXNB2_SEMA4D	simple:O15031	simple:Q92854	ENSG00000196576	ENSG00000187764	False	True	True	curated	False	0.04	Monocytes.Monocytes	0.535
Mono	Mono	PILRA	CD99	CPI-SS01560CA22	CD99_PILRA	simple:P14209	simple:Q9UKJ1	ENSG00000002586	ENSG00000085514	True	False	True	curated	False	0.05	Monocytes.Monocytes	1.513
Mono	Mono	TNFRSF1A	GRN	CPI-SS0DA033F03	TNFRSF1A_GRN	simple:P19438	simple:P28799	ENSG00000067182	ENSG00000030582	True	True	False	IMEx,InnateDB-All,MINT	False	0.06	Monocytes.Monocytes	3.246
Mono	Mono	CD44	LGALS9	CPI-SS0703338F5	LGALS9_CD44	simple:O00182	simple:P16070	ENSG00000168961	ENSG00000026508	True	False	True	InnateDB	False	0.06	Monocytes.Monocytes	3.639
Mono	Mono	PLAUR	a4b1 complex	CPI-SC0E9C058EB	PLAUR_a4b1 complex	simple:Q03405	complex:a4b1 complex	ENSG00000011422		True	True	False	curated	True	0.07	Monocytes.Monocytes	0.975
Mono	Mono	LILRB4	LAIR1	CPI-SS067BA9202	LAIR1_LILRB4	simple:Q6GTX8	simple:Q8NHJ6	ENSG00000276163	ENSG00000278279	False	True	True	curated	False	0.08	Monocytes.Monocytes	0.578
Mono	Mono	SORL1	LGALS9	CPI-SS09C52F54E	LGALS9_SORL1	simple:O00182	simple:Q92673	ENSG00000168961	ENSG00000137642	True	False	True	InnateDB-All	False	0.09	Monocytes.Monocytes	1.39
Mono	Mono	TNFRSF1B	GRN	CPI-SS0C4E86714	TNFRSF1B_GRN	simple:P20333	simple:P28799	ENSG00000028137	ENSG00000030582	True	True	False	IMEx,InnateDB-All,MINT	False	0.09	Monocytes.Monocytes	3.823
Mono	Mono	ADGRE5	CD55	CPI-SS061A7E099	CD55_ADGRE5	simple:P08174	simple:P48960	ENSG00000196352	ENSG00000123146	True	True	True	curated	False	0.1	Monocytes.Monocytes	1.695
Mono	Mono	CD47	LGALS9	CPI-SS014958F32	LGALS9_CD47	simple:O00182	simple:Q08722	ENSG00000168961	ENSG00000196776	True	False	True	InnateDB-All	False	0.15	Monocytes.Monocytes	1.554
Mono	Mono	aLb2 complex	ICAM3	CPI-SC0329D5397	ICAM3_aLb2 complex	simple:P32942	complex:aLb2 complex	ENSG00000076662		False	False	False	curated	True	0.15	Monocytes.Monocytes	1.302
Mono	Mono	CD74	COPA	CPI-SS0302E8E8F	CD74_COPA	simple:P04233	simple:P53621	ENSG00000019582	ENSG00000122218	True	True	False	IMEx,IntAct	False	0.16	Monocytes.Monocytes	20.168
Mono	Mono	SELPLG	SELL	CPI-SS087321EB5	SELL_SELPLG	simple:P14151	simple:Q14242	ENSG00000188404	ENSG00000110876	False	False	True	curated	False	0.26	Monocytes.Monocytes	2.13
Mono	Mono	CD74	MIF	CPI-SS0ABC5C1B8	CD74_MIF	simple:P04233	simple:P14174	ENSG00000019582	ENSG00000276701	True	True	False	I2D,InnateDB-All	False	0.4	Monocytes.Monocytes	20.711
NK	Mono	ADRB2	IL1B	CPI-SS0C6448B94	IL1B_ADRB2	simple:P01584	simple:P07550	ENSG00000125538	ENSG00000169252	True	False	True	I2D	False	0.01	Monocytes.NK.Cells	0.864
NK	Mono	HAVCR2	LGALS9	CPI-SS0E23CEB91	LGALS9_HAVCR2	simple:O00182	simple:Q8TDQ0	ENSG00000168961	ENSG00000135077	True	False	True	curated	False	0.03	Monocytes.NK.Cells	1.81
NK	Mono	CD47	SIRPA	CPI-SS0339AE950	SIRPA_CD47	simple:P78324	simple:Q08722	ENSG00000198053	ENSG00000196776	False	True	True	curated	False	0.04	Monocytes.NK.Cells	1.601
NK	Mono	CD244	CD48	CPI-SS056FF4363	CD48_CD244	simple:P09326	simple:Q9BZW8	ENSG00000117091	ENSG00000122223	False	False	True	curated	False	0.05	Monocytes.NK.Cells	2.006
NK	Mono	ALOX5AP	ALOX5	CPI-SS080611C5B	ALOX5_ALOX5AP	simple:P09917	simple:P20292	ENSG00000275565	ENSG00000132965	False	False	False	guidetopharmacology.org	False	0.06	Monocytes.NK.Cells	2.734
NK	Mono	TGFBR3	TGFB1	CPI-SS085EE60B1	TGFB1_TGFBR3	simple:P01137	simple:Q03167	ENSG00000105329	ENSG00000069702	True	False	True	curated	False	0.06	Monocytes.NK.Cells	1.13
Mono	NK	PLAUR	a4b1 complex	CPI-SC0E9C058EB	PLAUR_a4b1 complex	simple:Q03405	complex:a4b1 complex	ENSG00000011422		True	True	False	curated	True	0.07	Monocytes.NK.Cells	1.07
NK	Mono	SORL1	LGALS9	CPI-SS09C52F54E	LGALS9_SORL1	simple:O00182	simple:Q92673	ENSG00000168961	ENSG00000137642	True	False	True	InnateDB-All	False	0.09	Monocytes.NK.Cells	1.755
NK	Mono	ADGRE5	CD55	CPI-SS061A7E099	CD55_ADGRE5	simple:P08174	simple:P48960	ENSG00000196352	ENSG00000123146	True	True	True	curated	False	0.1	Monocytes.NK.Cells	1.985
NK	Mono	CD38	PECAM1	CPI-SS0E0DEA7D5	PECAM1_CD38	simple:P16284	simple:P28907	ENSG00000261371	ENSG00000004468	False	True	True	curated	False	0.11	Monocytes.NK.Cells	1.36
NK	Mono	aLb2 complex	ICAM2	CPI-SC063BC3DDE	ICAM2_aLb2 complex	simple:P13598	complex:aLb2 complex	ENSG00000108622		False	False	False	curated	True	0.12	Monocytes.NK.Cells	1.125
NK	Mono	CD47	LGALS9	CPI-SS014958F32	LGALS9_CD47	simple:O00182	simple:Q08722	ENSG00000168961	ENSG00000196776	True	False	True	InnateDB-All	False	0.15	Monocytes.NK.Cells	2.344
NK	Mono	aLb2 complex	ICAM3	CPI-SC0329D5397	ICAM3_aLb2 complex	simple:P32942	complex:aLb2 complex	ENSG00000076662		False	False	False	curated	True	0.15	Monocytes.NK.Cells	1.662
NK	Mono	KLRF1	CLEC2B	CPI-SS025C8F785	CLEC2B_KLRF1	simple:Q92478	simple:Q9NZS2	ENSG00000110852	ENSG00000150045	False	True	True	curated	False	0.17	Monocytes.NK.Cells	5.851
Mono	NK	LAMP1	FAM3C	CPI-SS055E061C9	LAMP1_FAM3C	simple:P11279	simple:Q92520	ENSG00000185896	ENSG00000196937	True	True	False	InnateDB-All	False	0.2	Monocytes.NK.Cells	0.803
NK	Mono	SELPLG	SELL	CPI-SS087321EB5	SELL_SELPLG	simple:P14151	simple:Q14242	ENSG00000188404	ENSG00000110876	False	False	True	curated	False	0.26	Monocytes.NK.Cells	2.279
Mono	NK	CD74	MIF	CPI-SS0ABC5C1B8	CD74_MIF	simple:P04233	simple:P14174	ENSG00000019582	ENSG00000276701	True	True	False	I2D,InnateDB-All	False	0.4	Monocytes.NK.Cells	21.073
NaiveB	Mono	CD22	PTPRC	CPI-SS0CBC7840D	PTPRC_CD22	simple:P08575	simple:P20273	ENSG00000262418	ENSG00000012124	False	False	True	curated	False	0.04	Monocytes.Naive.B.Cells	4.261
Mono	NaiveB	LTBR	LTB	CPI-SS06CBC985C	LTBR_LTB	simple:P36941	simple:Q06643	ENSG00000111321	ENSG00000231314	False	True	False	curated	False	0.04	Monocytes.Naive.B.Cells	8.398
Mono	NaiveB	C5AR1	RPS19	CPI-SS01946BE5C	C5AR1_RPS19	simple:P21730	simple:P39019	ENSG00000197405	ENSG00000105372	False	True	False	guidetopharmacology.org	False	0.04	Monocytes.Naive.B.Cells	36.07
NaiveB	Mono	CD47	LGALS9	CPI-SS014958F32	LGALS9_CD47	simple:O00182	simple:Q08722	ENSG00000168961	ENSG00000196776	True	False	True	InnateDB-All	False	0.15	Monocytes.Naive.B.Cells	1.931
Mono	NaiveB	LAMP1	FAM3C	CPI-SS055E061C9	LAMP1_FAM3C	simple:P11279	simple:Q92520	ENSG00000185896	ENSG00000196937	True	True	False	InnateDB-All	False	0.2	Monocytes.Naive.B.Cells	1.021
Mono	NaiveB	CD74	MIF	CPI-SS0ABC5C1B8	CD74_MIF	simple:P04233	simple:P14174	ENSG00000019582	ENSG00000276701	True	True	False	I2D,InnateDB-All	False	0.4	Monocytes.Naive.B.Cells	20.981
Mono	DC	LTBR	LTB	CPI-SS06CBC985C	LTBR_LTB	simple:P36941	simple:Q06643	ENSG00000111321	ENSG00000231314	False	True	False	curated	False	0.04	Monocytes.Plasmacytoid.Dentritic.Cells	4.432
DC	Mono	SLC1A5	LGALS9	CPI-SS002DF6C31	LGALS9_SLC1A5	simple:O00182	simple:Q15758	ENSG00000168961	ENSG00000105281	True	False	True	I2D,InnateDB-All	False	0.05	Monocytes.Plasmacytoid.Dentritic.Cells	1.468
Mono	DC	TNFRSF1A	GRN	CPI-SS0DA033F03	TNFRSF1A_GRN	simple:P19438	simple:P28799	ENSG00000067182	ENSG00000030582	True	True	False	IMEx,InnateDB-All,MINT	False	0.06	Monocytes.Plasmacytoid.Dentritic.Cells	3.753
DC	Mono	ALOX5AP	ALOX5	CPI-SS080611C5B	ALOX5_ALOX5AP	simple:P09917	simple:P20292	ENSG00000275565	ENSG00000132965	False	False	False	guidetopharmacology.org	False	0.06	Monocytes.Plasmacytoid.Dentritic.Cells	7.045
Mono	DC	PLAUR	a4b1 complex	CPI-SC0E9C058EB	PLAUR_a4b1 complex	simple:Q03405	complex:a4b1 complex	ENSG00000011422		True	True	False	curated	True	0.07	Monocytes.Plasmacytoid.Dentritic.Cells	1.261
DC	Mono	LILRB4	LAIR1	CPI-SS067BA9202	LAIR1_LILRB4	simple:Q6GTX8	simple:Q8NHJ6	ENSG00000276163	ENSG00000278279	False	True	True	curated	False	0.08	Monocytes.Plasmacytoid.Dentritic.Cells	1.801
DC	Mono	SORL1	LGALS9	CPI-SS09C52F54E	LGALS9_SORL1	simple:O00182	simple:Q92673	ENSG00000168961	ENSG00000137642	True	False	True	InnateDB-All	False	0.09	Monocytes.Plasmacytoid.Dentritic.Cells	1.759
Mono	DC	TNFRSF1B	GRN	CPI-SS0C4E86714	TNFRSF1B_GRN	simple:P20333	simple:P28799	ENSG00000028137	ENSG00000030582	True	True	False	IMEx,InnateDB-All,MINT	False	0.09	Monocytes.Plasmacytoid.Dentritic.Cells	4.329
Mono	DC	CD74	APP	CPI-SS09808DEAE	CD74_APP	simple:P04233	simple:P05067	ENSG00000019582	ENSG00000142192	False	True	False	curated	False	0.12	Monocytes.Plasmacytoid.Dentritic.Cells	23.128
DC	Mono	CD47	LGALS9	CPI-SS014958F32	LGALS9_CD47	simple:O00182	simple:Q08722	ENSG00000168961	ENSG00000196776	True	False	True	InnateDB-All	False	0.15	Monocytes.Plasmacytoid.Dentritic.Cells	1.846
Mono	DC	CD74	COPA	CPI-SS0302E8E8F	CD74_COPA	simple:P04233	simple:P53621	ENSG00000019582	ENSG00000122218	True	True	False	IMEx,IntAct	False	0.16	Monocytes.Plasmacytoid.Dentritic.Cells	20.026
DC	Mono	SELPLG	SELL	CPI-SS087321EB5	SELL_SELPLG	simple:P14151	simple:Q14242	ENSG00000188404	ENSG00000110876	False	False	True	curated	False	0.26	Monocytes.Plasmacytoid.Dentritic.Cells	1.942
Mono	DC	CD74	MIF	CPI-SS0ABC5C1B8	CD74_MIF	simple:P04233	simple:P14174	ENSG00000019582	ENSG00000276701	True	True	False	I2D,InnateDB-All	False	0.4	Monocytes.Plasmacytoid.Dentritic.Cells	20.944
CD4T	NK	CLEC2D	KLRB1	CPI-SS0E292C126	KLRB1_CLEC2D	simple:Q12918	simple:Q9UHP7	ENSG00000111796	ENSG00000069493	False	True	True	curated	False	0.12	NK.Cells.CD4..T.Cells	12.108
CD4T	NK	TNFRSF14	CD160	CPI-SS0879B8E95	CD160_TNFRSF14	simple:O95971	simple:Q92956	ENSG00000117281	ENSG00000273936	False	True	True	curated	False	0.14	NK.Cells.CD4..T.Cells	1.084
CD4T	NK	CLEC2D	FAM3C	CPI-SS02A0FF87F	FAM3C_CLEC2D	simple:Q92520	simple:Q9UHP7	ENSG00000196937	ENSG00000069493	True	False	True	IMEx,InnateDB-All,IntAct	False	0.21	NK.Cells.CD4..T.Cells	1.644
CD8T	NK	TGFBR3	TGFB1	CPI-SS085EE60B1	TGFB1_TGFBR3	simple:P01137	simple:Q03167	ENSG00000105329	ENSG00000069702	True	False	True	curated	False	0.06	NK.Cells.CD8..T.Cells	1.475
CD8T	NK	CLEC2D	KLRB1	CPI-SS0E292C126	KLRB1_CLEC2D	simple:Q12918	simple:Q9UHP7	ENSG00000111796	ENSG00000069493	False	True	True	curated	False	0.12	NK.Cells.CD8..T.Cells	12.333
CD8T	NK	aLb2 complex	ICAM2	CPI-SC063BC3DDE	ICAM2_aLb2 complex	simple:P13598	complex:aLb2 complex	ENSG00000108622		False	False	False	curated	True	0.12	NK.Cells.CD8..T.Cells	1.118
CD8T	NK	TNFRSF14	CD160	CPI-SS0879B8E95	CD160_TNFRSF14	simple:O95971	simple:Q92956	ENSG00000117281	ENSG00000273936	False	True	True	curated	False	0.14	NK.Cells.CD8..T.Cells	1.088
CD8T	NK	aLb2 complex	ICAM3	CPI-SC0329D5397	ICAM3_aLb2 complex	simple:P32942	complex:aLb2 complex	ENSG00000076662		False	False	False	curated	True	0.15	NK.Cells.CD8..T.Cells	1.667
CD8T	NK	KLRF1	CLEC2B	CPI-SS025C8F785	CLEC2B_KLRF1	simple:Q92478	simple:Q9NZS2	ENSG00000110852	ENSG00000150045	False	True	True	curated	False	0.17	NK.Cells.CD8..T.Cells	2.881
CD8T	NK	CLEC2D	FAM3C	CPI-SS02A0FF87F	FAM3C_CLEC2D	simple:Q92520	simple:Q9UHP7	ENSG00000196937	ENSG00000069493	True	False	True	IMEx,InnateDB-All,IntAct	False	0.21	NK.Cells.CD8..T.Cells	1.869
NK	EarlyB	NCR3	BAG6	CPI-SS027AFFC0E	NCR3_BAG6	simple:O14931	simple:P46379	ENSG00000236315	ENSG00000233348	False	True	False	curated	False	0.08	NK.Cells.Early.B.Cells	1.34
EarlyB	NK	CLEC2D	KLRB1	CPI-SS0E292C126	KLRB1_CLEC2D	simple:Q12918	simple:Q9UHP7	ENSG00000111796	ENSG00000069493	False	True	True	curated	False	0.12	NK.Cells.Early.B.Cells	11.676
EarlyB	NK	TNFRSF14	CD160	CPI-SS0879B8E95	CD160_TNFRSF14	simple:O95971	simple:Q92956	ENSG00000117281	ENSG00000273936	False	True	True	curated	False	0.14	NK.Cells.Early.B.Cells	0.858
EarlyB	NK	KLRF1	CLEC2B	CPI-SS025C8F785	CLEC2B_KLRF1	simple:Q92478	simple:Q9NZS2	ENSG00000110852	ENSG00000150045	False	True	True	curated	False	0.17	NK.Cells.Early.B.Cells	3.043
NK	EarlyB	LAMP1	FAM3C	CPI-SS055E061C9	LAMP1_FAM3C	simple:P11279	simple:Q92520	ENSG00000185896	ENSG00000196937	True	True	False	InnateDB-All	False	0.2	NK.Cells.Early.B.Cells	0.969
Ery	NK	ACKR1	CCL5	CPI-SS05B7D3407	CCL5_ACKR1	simple:P13501	simple:Q16570	ENSG00000274233	ENSG00000213088	True	False	True	curated	False	0.02	NK.Cells.Erythroid.Cells	17.056
Gran	NK	TNFRSF14	CD160	CPI-SS0879B8E95	CD160_TNFRSF14	simple:O95971	simple:Q92956	ENSG00000117281	ENSG00000273936	False	True	True	curated	False	0.14	NK.Cells.Granulocytes	1.229
NK	Gran	LAMP1	FAM3C	CPI-SS055E061C9	LAMP1_FAM3C	simple:P11279	simple:Q92520	ENSG00000185896	ENSG00000196937	True	True	False	InnateDB-All	False	0.2	NK.Cells.Granulocytes	1.215
MatureB	NK	GPRC5D	CCL4	CPI-SS008F83E02	CCL4_GPRC5D	simple:P13236	simple:Q9NZD1	ENSG00000277943	ENSG00000111291	True	False	True	IMEx,IntAct	False	0.02	NK.Cells.Mature.B.Cells	5.379
NK	MatureB	NCR3	BAG6	CPI-SS027AFFC0E	NCR3_BAG6	simple:O14931	simple:P46379	ENSG00000236315	ENSG00000233348	False	True	False	curated	False	0.08	NK.Cells.Mature.B.Cells	1.317
MatureB	NK	CLEC2D	KLRB1	CPI-SS0E292C126	KLRB1_CLEC2D	simple:Q12918	simple:Q9UHP7	ENSG00000111796	ENSG00000069493	False	True	True	curated	False	0.12	NK.Cells.Mature.B.Cells	11.114
MatureB	NK	TNFRSF14	CD160	CPI-SS0879B8E95	CD160_TNFRSF14	simple:O95971	simple:Q92956	ENSG00000117281	ENSG00000273936	False	True	True	curated	False	0.14	NK.Cells.Mature.B.Cells	0.958
NK	MatureB	LAMP1	FAM3C	CPI-SS055E061C9	LAMP1_FAM3C	simple:P11279	simple:Q92520	ENSG00000185896	ENSG00000196937	True	True	False	InnateDB-All	False	0.2	NK.Cells.Mature.B.Cells	1.339
Mono	NK	CCR1	CCL5	CPI-SS0A021DB6E	CCL5_CCR1	simple:P13501	simple:P32246	ENSG00000274233	ENSG00000163823	True	False	True	curated	False	0.02	NK.Cells.Monocytes	17.276
Mono	NK	MRC1	PTPRC	CPI-SS0822AEF5F	PTPRC_MRC1	simple:P08575	simple:P22897	ENSG00000262418	ENSG00000260314	False	False	True	curated	False	0.03	NK.Cells.Monocytes	4.176
Mono	NK	FPR1	ANXA1	CPI-SS0F739D3DB	ANXA1_FPR1	simple:P04083	simple:P21462	ENSG00000135046	ENSG00000171051	True	False	True	guidetopharmacology.org	False	0.03	NK.Cells.Monocytes	3.666
Mono	NK	CCR1	CCL3	CPI-SS08DA48A5A	CCL3_CCR1	simple:P10147	simple:P32246	ENSG00000278567	ENSG00000163823	True	False	True	curated	False	0.03	NK.Cells.Monocytes	3.093
Mono	NK	PILRA	CD99	CPI-SS01560CA22	CD99_PILRA	simple:P14209	simple:Q9UKJ1	ENSG00000002586	ENSG00000085514	True	False	True	curated	False	0.05	NK.Cells.Monocytes	3.289
NK	Mono	CD2	CD58	CPI-SS00B1BEE64	CD2_CD58	simple:P06729	simple:P19256	ENSG00000116824	ENSG00000116815	False	True	False	curated	False	0.05	NK.Cells.Monocytes	1.253
NK	Mono	TNFRSF1A	GRN	CPI-SS0DA033F03	TNFRSF1A_GRN	simple:P19438	simple:P28799	ENSG00000067182	ENSG00000030582	True	True	False	IMEx,InnateDB-All,MINT	False	0.06	NK.Cells.Monocytes	3.143
Mono	NK	LILRB4	LAIR1	CPI-SS067BA9202	LAIR1_LILRB4	simple:Q6GTX8	simple:Q8NHJ6	ENSG00000276163	ENSG00000278279	False	True	True	curated	False	0.08	NK.Cells.Monocytes	0.621
NK	Mono	NCR3	BAG6	CPI-SS027AFFC0E	NCR3_BAG6	simple:O14931	simple:P46379	ENSG00000236315	ENSG00000233348	False	True	False	curated	False	0.08	NK.Cells.Monocytes	1.337
NK	Mono	TNFRSF1B	GRN	CPI-SS0C4E86714	TNFRSF1B_GRN	simple:P20333	simple:P28799	ENSG00000028137	ENSG00000030582	True	True	False	IMEx,InnateDB-All,MINT	False	0.09	NK.Cells.Monocytes	3.153
Mono	NK	TNFRSF14	CD160	CPI-SS0879B8E95	CD160_TNFRSF14	simple:O95971	simple:Q92956	ENSG00000117281	ENSG00000273936	False	True	True	curated	False	0.14	NK.Cells.Monocytes	1.119
Mono	NK	aLb2 complex	ICAM3	CPI-SC0329D5397	ICAM3_aLb2 complex	simple:P32942	complex:aLb2 complex	ENSG00000076662		False	False	False	curated	True	0.15	NK.Cells.Monocytes	1.484
NK	NK	CD244	CD48	CPI-SS056FF4363	CD48_CD244	simple:P09326	simple:Q9BZW8	ENSG00000117091	ENSG00000122223	False	False	True	curated	False	0.05	NK.Cells.NK.Cells	1.919
NK	NK	TGFBR3	TGFB1	CPI-SS085EE60B1	TGFB1_TGFBR3	simple:P01137	simple:Q03167	ENSG00000105329	ENSG00000069702	True	False	True	curated	False	0.06	NK.Cells.NK.Cells	1.636
NK	NK	ADGRE5	CD55	CPI-SS061A7E099	CD55_ADGRE5	simple:P08174	simple:P48960	ENSG00000196352	ENSG00000123146	True	True	True	curated	False	0.1	NK.Cells.NK.Cells	1.33
NK	NK	CLEC2D	KLRB1	CPI-SS0E292C126	KLRB1_CLEC2D	simple:Q12918	simple:Q9UHP7	ENSG00000111796	ENSG00000069493	False	True	True	curated	False	0.12	NK.Cells.NK.Cells	11.474
NK	NK	aLb2 complex	ICAM2	CPI-SC063BC3DDE	ICAM2_aLb2 complex	simple:P13598	complex:aLb2 complex	ENSG00000108622		False	False	False	curated	True	0.12	NK.Cells.NK.Cells	1.295
NK	NK	TNFRSF14	CD160	CPI-SS0879B8E95	CD160_TNFRSF14	simple:O95971	simple:Q92956	ENSG00000117281	ENSG00000273936	False	True	True	curated	False	0.14	NK.Cells.NK.Cells	1.351
NK	NK	aLb2 complex	ICAM3	CPI-SC0329D5397	ICAM3_aLb2 complex	simple:P32942	complex:aLb2 complex	ENSG00000076662		False	False	False	curated	True	0.15	NK.Cells.NK.Cells	1.844
NK	NK	KLRF1	CLEC2B	CPI-SS025C8F785	CLEC2B_KLRF1	simple:Q92478	simple:Q9NZS2	ENSG00000110852	ENSG00000150045	False	True	True	curated	False	0.17	NK.Cells.NK.Cells	6.825
NK	NK	LAMP1	FAM3C	CPI-SS055E061C9	LAMP1_FAM3C	simple:P11279	simple:Q92520	ENSG00000185896	ENSG00000196937	True	True	False	InnateDB-All	False	0.2	NK.Cells.NK.Cells	0.842
NK	NK	TNFRSF14	MIF	CPI-SS02ACCF1F7	MIF_TNFRSF14	simple:P14174	simple:Q92956	ENSG00000276701	ENSG00000273936	True	False	True	I2D,IntAct	False	0.24	NK.Cells.NK.Cells	1.884
NK	NK	SELPLG	SELL	CPI-SS087321EB5	SELL_SELPLG	simple:P14151	simple:Q14242	ENSG00000188404	ENSG00000110876	False	False	True	curated	False	0.26	NK.Cells.NK.Cells	1.893
NaiveB	NK	CD22	PTPRC	CPI-SS0CBC7840D	PTPRC_CD22	simple:P08575	simple:P20273	ENSG00000262418	ENSG00000012124	False	False	True	curated	False	0.04	NK.Cells.Naive.B.Cells	4.493
NaiveB	NK	CLEC2D	KLRB1	CPI-SS0E292C126	KLRB1_CLEC2D	simple:Q12918	simple:Q9UHP7	ENSG00000111796	ENSG00000069493	False	True	True	curated	False	0.12	NK.Cells.Naive.B.Cells	12.094
NaiveB	NK	TNFRSF14	CD160	CPI-SS0879B8E95	CD160_TNFRSF14	simple:O95971	simple:Q92956	ENSG00000117281	ENSG00000273936	False	True	True	curated	False	0.14	NK.Cells.Naive.B.Cells	1.147
NK	NaiveB	LAMP1	FAM3C	CPI-SS055E061C9	LAMP1_FAM3C	simple:P11279	simple:Q92520	ENSG00000185896	ENSG00000196937	True	True	False	InnateDB-All	False	0.2	NK.Cells.Naive.B.Cells	1.06
NaiveB	NK	CLEC2D	FAM3C	CPI-SS02A0FF87F	FAM3C_CLEC2D	simple:Q92520	simple:Q9UHP7	ENSG00000196937	ENSG00000069493	True	False	True	IMEx,InnateDB-All,IntAct	False	0.21	NK.Cells.Naive.B.Cells	1.63
NK	DC	ADRB2	VEGFB	CPI-SS098425155	ADRB2_VEGFB	simple:P07550	simple:P49765	ENSG00000169252	ENSG00000173511	True	True	False	InnateDB-All	False	0.01	NK.Cells.Plasmacytoid.Dentritic.Cells	1.138
NK	DC	TNFRSF1A	GRN	CPI-SS0DA033F03	TNFRSF1A_GRN	simple:P19438	simple:P28799	ENSG00000067182	ENSG00000030582	True	True	False	IMEx,InnateDB-All,MINT	False	0.06	NK.Cells.Plasmacytoid.Dentritic.Cells	3.649
DC	NK	LILRB4	LAIR1	CPI-SS067BA9202	LAIR1_LILRB4	simple:Q6GTX8	simple:Q8NHJ6	ENSG00000276163	ENSG00000278279	False	True	True	curated	False	0.08	NK.Cells.Plasmacytoid.Dentritic.Cells	1.844
DC	NK	SIRB1 complex	CD47	CPI-SC0EB8DC52F	CD47_SIRB1 complex	simple:Q08722	complex:SIRB1 complex	ENSG00000196776		False	True	True	curated	False	0.08	NK.Cells.Plasmacytoid.Dentritic.Cells	1.811
NK	DC	NCR3	BAG6	CPI-SS027AFFC0E	NCR3_BAG6	simple:O14931	simple:P46379	ENSG00000236315	ENSG00000233348	False	True	False	curated	False	0.08	NK.Cells.Plasmacytoid.Dentritic.Cells	1.556
NK	DC	TNFRSF1B	GRN	CPI-SS0C4E86714	TNFRSF1B_GRN	simple:P20333	simple:P28799	ENSG00000028137	ENSG00000030582	True	True	False	IMEx,InnateDB-All,MINT	False	0.09	NK.Cells.Plasmacytoid.Dentritic.Cells	3.659
DC	NK	TNFRSF14	CD160	CPI-SS0879B8E95	CD160_TNFRSF14	simple:O95971	simple:Q92956	ENSG00000117281	ENSG00000273936	False	True	True	curated	False	0.14	NK.Cells.Plasmacytoid.Dentritic.Cells	1.151
CD4T	NaiveB	SORL1	LGALS9	CPI-SS09C52F54E	LGALS9_SORL1	simple:O00182	simple:Q92673	ENSG00000168961	ENSG00000137642	True	False	True	InnateDB-All	False	0.09	Naive.B.Cells.CD4..T.Cells	1.027
CD4T	NaiveB	TNFRSF14	BTLA	CPI-SS08330207B	BTLA_TNFRSF14	simple:Q7Z6A9	simple:Q92956	ENSG00000186265	ENSG00000273936	False	True	True	guidetopharmacology.org	False	0.1	Naive.B.Cells.CD4..T.Cells	0.786
CD4T	NaiveB	CLEC2D	FAM3C	CPI-SS02A0FF87F	FAM3C_CLEC2D	simple:Q92520	simple:Q9UHP7	ENSG00000196937	ENSG00000069493	True	False	True	IMEx,InnateDB-All,IntAct	False	0.21	Naive.B.Cells.CD4..T.Cells	1.862
CD4T	NaiveB	SELPLG	SELL	CPI-SS087321EB5	SELL_SELPLG	simple:P14151	simple:Q14242	ENSG00000188404	ENSG00000110876	False	False	True	curated	False	0.26	Naive.B.Cells.CD4..T.Cells	2.01
NaiveB	CD4T	CD74	MIF	CPI-SS0ABC5C1B8	CD74_MIF	simple:P04233	simple:P14174	ENSG00000019582	ENSG00000276701	True	True	False	I2D,InnateDB-All	False	0.4	Naive.B.Cells.CD4..T.Cells	43.684
CD8T	NaiveB	ALOX5AP	ALOX5	CPI-SS080611C5B	ALOX5_ALOX5AP	simple:P09917	simple:P20292	ENSG00000275565	ENSG00000132965	False	False	False	guidetopharmacology.org	False	0.06	Naive.B.Cells.CD8..T.Cells	2.006
CD8T	NaiveB	TNFRSF14	BTLA	CPI-SS08330207B	BTLA_TNFRSF14	simple:Q7Z6A9	simple:Q92956	ENSG00000186265	ENSG00000273936	False	True	True	guidetopharmacology.org	False	0.1	Naive.B.Cells.CD8..T.Cells	0.79
CD8T	NaiveB	CLEC2D	FAM3C	CPI-SS02A0FF87F	FAM3C_CLEC2D	simple:Q92520	simple:Q9UHP7	ENSG00000196937	ENSG00000069493	True	False	True	IMEx,InnateDB-All,IntAct	False	0.21	Naive.B.Cells.CD8..T.Cells	2.087
CD8T	NaiveB	SELPLG	SELL	CPI-SS087321EB5	SELL_SELPLG	simple:P14151	simple:Q14242	ENSG00000188404	ENSG00000110876	False	False	True	curated	False	0.26	Naive.B.Cells.CD8..T.Cells	2.114
NaiveB	CD8T	CD74	MIF	CPI-SS0ABC5C1B8	CD74_MIF	simple:P04233	simple:P14174	ENSG00000019582	ENSG00000276701	True	True	False	I2D,InnateDB-All	False	0.4	Naive.B.Cells.CD8..T.Cells	44.084
NaiveB	EarlyB	FCER2	aMb2 complex	CPI-SC07312BD5C	FCER2_aMb2 complex	simple:P06734	complex:aMb2 complex	ENSG00000104921		True	True	False	curated	True	0.03	Naive.B.Cells.Early.B.Cells	1.071
EarlyB	NaiveB	SEMA4D	CD72	CPI-SS06AA638A8	CD72_SEMA4D	simple:P21854	simple:Q92854	ENSG00000137101	ENSG00000187764	False	False	True	curated	False	0.03	Naive.B.Cells.Early.B.Cells	1.002
NaiveB	EarlyB	CD74	APP	CPI-SS09808DEAE	CD74_APP	simple:P04233	simple:P05067	ENSG00000019582	ENSG00000142192	False	True	False	curated	False	0.12	Naive.B.Cells.Early.B.Cells	42.836
EarlyB	NaiveB	CD47	LGALS9	CPI-SS014958F32	LGALS9_CD47	simple:O00182	simple:Q08722	ENSG00000168961	ENSG00000196776	True	False	True	InnateDB-All	False	0.15	Naive.B.Cells.Early.B.Cells	1.616
NaiveB	EarlyB	CD74	COPA	CPI-SS0302E8E8F	CD74_COPA	simple:P04233	simple:P53621	ENSG00000019582	ENSG00000122218	True	True	False	IMEx,IntAct	False	0.16	Naive.B.Cells.Early.B.Cells	42.889
EarlyB	NaiveB	CLEC2D	FAM3C	CPI-SS02A0FF87F	FAM3C_CLEC2D	simple:Q92520	simple:Q9UHP7	ENSG00000196937	ENSG00000069493	True	False	True	IMEx,InnateDB-All,IntAct	False	0.21	Naive.B.Cells.Early.B.Cells	1.43
NaiveB	EarlyB	CD74	MIF	CPI-SS0ABC5C1B8	CD74_MIF	simple:P04233	simple:P14174	ENSG00000019582	ENSG00000276701	True	True	False	I2D,InnateDB-All	False	0.4	Naive.B.Cells.Early.B.Cells	44.792
NaiveB	Ery	CD74	MIF	CPI-SS0ABC5C1B8	CD74_MIF	simple:P04233	simple:P14174	ENSG00000019582	ENSG00000276701	True	True	False	I2D,InnateDB-All	False	0.4	Naive.B.Cells.Erythroid.Cells	43.727
NaiveB	Gran	CD74	MIF	CPI-SS0ABC5C1B8	CD74_MIF	simple:P04233	simple:P14174	ENSG00000019582	ENSG00000276701	True	True	False	I2D,InnateDB-All	False	0.4	Naive.B.Cells.Granulocytes	43.799
MatureB	NaiveB	SLC1A5	LGALS9	CPI-SS002DF6C31	LGALS9_SLC1A5	simple:O00182	simple:Q15758	ENSG00000168961	ENSG00000105281	True	False	True	I2D,InnateDB-All	False	0.05	Naive.B.Cells.Mature.B.Cells	0.66
MatureB	NaiveB	TNFRSF14	BTLA	CPI-SS08330207B	BTLA_TNFRSF14	simple:Q7Z6A9	simple:Q92956	ENSG00000186265	ENSG00000273936	False	True	True	guidetopharmacology.org	False	0.1	Naive.B.Cells.Mature.B.Cells	0.661
NaiveB	MatureB	CD74	APP	CPI-SS09808DEAE	CD74_APP	simple:P04233	simple:P05067	ENSG00000019582	ENSG00000142192	False	True	False	curated	False	0.12	Naive.B.Cells.Mature.B.Cells	43.226
MatureB	NaiveB	CD47	LGALS9	CPI-SS014958F32	LGALS9_CD47	simple:O00182	simple:Q08722	ENSG00000168961	ENSG00000196776	True	False	True	InnateDB-All	False	0.15	Naive.B.Cells.Mature.B.Cells	1.375
NaiveB	MatureB	CD74	COPA	CPI-SS0302E8E8F	CD74_COPA	simple:P04233	simple:P53621	ENSG00000019582	ENSG00000122218	True	True	False	IMEx,IntAct	False	0.16	Naive.B.Cells.Mature.B.Cells	42.786
MatureB	NaiveB	SELPLG	SELL	CPI-SS087321EB5	SELL_SELPLG	simple:P14151	simple:Q14242	ENSG00000188404	ENSG00000110876	False	False	True	curated	False	0.26	Naive.B.Cells.Mature.B.Cells	1.966
NaiveB	MatureB	CD74	MIF	CPI-SS0ABC5C1B8	CD74_MIF	simple:P04233	simple:P14174	ENSG00000019582	ENSG00000276701	True	True	False	I2D,InnateDB-All	False	0.4	Naive.B.Cells.Mature.B.Cells	44.43
NaiveB	Mono	TNFRSF13C	TNFSF13B	CPI-SS09648FAA9	TNFRSF13C_TNFSF13B	simple:Q96RJ3	simple:Q9Y275	ENSG00000159958	ENSG00000102524	True	True	False	guidetopharmacology.org	False	0.01	Naive.B.Cells.Monocytes	2.352
NaiveB	Mono	FCER2	aXb2 complex	CPI-SC03446A95E	FCER2_aXb2 complex	simple:P06734	complex:aXb2 complex	ENSG00000104921		True	True	False	curated	True	0.01	Naive.B.Cells.Monocytes	1.366
Mono	NaiveB	LRP1	LGALS9	CPI-SS0419B80C4	LGALS9_LRP1	simple:O00182	simple:Q07954	ENSG00000168961	ENSG00000123384	True	False	True	InnateDB-All	False	0.02	Naive.B.Cells.Monocytes	0.686
NaiveB	Mono	CD40	TNFSF13B	CPI-SS0F00D756A	CD40_TNFSF13B	simple:P25942	simple:Q9Y275	ENSG00000101017	ENSG00000102524	True	True	False	I2D,InnateDB	False	0.02	Naive.B.Cells.Monocytes	2.269
NaiveB	Mono	FCER2	aMb2 complex	CPI-SC07312BD5C	FCER2_aMb2 complex	simple:P06734	complex:aMb2 complex	ENSG00000104921		True	True	False	curated	True	0.03	Naive.B.Cells.Monocytes	1.631
Mono	NaiveB	SEMA4D	CD72	CPI-SS06AA638A8	CD72_SEMA4D	simple:P21854	simple:Q92854	ENSG00000137101	ENSG00000187764	False	False	True	curated	False	0.03	Naive.B.Cells.Monocytes	0.988
NaiveB	Mono	TNFRSF13B	TNFSF13B	CPI-SS03C51D352	TNFRSF13B_TNFSF13B	simple:O14836	simple:Q9Y275	ENSG00000240505	ENSG00000102524	True	True	False	curated	False	0.04	Naive.B.Cells.Monocytes	2.022
Mono	NaiveB	CD44	LGALS9	CPI-SS0703338F5	LGALS9_CD44	simple:O00182	simple:P16070	ENSG00000168961	ENSG00000026508	True	False	True	InnateDB	False	0.06	Naive.B.Cells.Monocytes	2.929
Mono	NaiveB	TNFRSF14	BTLA	CPI-SS08330207B	BTLA_TNFRSF14	simple:Q7Z6A9	simple:Q92956	ENSG00000186265	ENSG00000273936	False	True	True	guidetopharmacology.org	False	0.1	Naive.B.Cells.Monocytes	0.822
Mono	NaiveB	ADGRE5	CD55	CPI-SS061A7E099	CD55_ADGRE5	simple:P08174	simple:P48960	ENSG00000196352	ENSG00000123146	True	True	True	curated	False	0.1	Naive.B.Cells.Monocytes	1.262
NaiveB	Mono	CD74	COPA	CPI-SS0302E8E8F	CD74_COPA	simple:P04233	simple:P53621	ENSG00000019582	ENSG00000122218	True	True	False	IMEx,IntAct	False	0.16	Naive.B.Cells.Monocytes	42.933
Mono	NaiveB	SELPLG	SELL	CPI-SS087321EB5	SELL_SELPLG	simple:P14151	simple:Q14242	ENSG00000188404	ENSG00000110876	False	False	True	curated	False	0.26	Naive.B.Cells.Monocytes	2.272
NaiveB	Mono	CD74	MIF	CPI-SS0ABC5C1B8	CD74_MIF	simple:P04233	simple:P14174	ENSG00000019582	ENSG00000276701	True	True	False	I2D,InnateDB-All	False	0.4	Naive.B.Cells.Monocytes	43.476
NaiveB	NK	FCER2	aMb2 complex	CPI-SC07312BD5C	FCER2_aMb2 complex	simple:P06734	complex:aMb2 complex	ENSG00000104921		True	True	False	curated	True	0.03	Naive.B.Cells.NK.Cells	1.514
NK	NaiveB	HAVCR2	LGALS9	CPI-SS0E23CEB91	LGALS9_HAVCR2	simple:O00182	simple:Q8TDQ0	ENSG00000168961	ENSG00000135077	True	False	True	curated	False	0.03	Naive.B.Cells.NK.Cells	1.1
NK	NaiveB	ALOX5AP	ALOX5	CPI-SS080611C5B	ALOX5_ALOX5AP	simple:P09917	simple:P20292	ENSG00000275565	ENSG00000132965	False	False	False	guidetopharmacology.org	False	0.06	Naive.B.Cells.NK.Cells	2.968
NK	NaiveB	SORL1	LGALS9	CPI-SS09C52F54E	LGALS9_SORL1	simple:O00182	simple:Q92673	ENSG00000168961	ENSG00000137642	True	False	True	InnateDB-All	False	0.09	Naive.B.Cells.NK.Cells	1.045
NK	NaiveB	TNFRSF14	BTLA	CPI-SS08330207B	BTLA_TNFRSF14	simple:Q7Z6A9	simple:Q92956	ENSG00000186265	ENSG00000273936	False	True	True	guidetopharmacology.org	False	0.1	Naive.B.Cells.NK.Cells	1.053
NK	NaiveB	ADGRE5	CD55	CPI-SS061A7E099	CD55_ADGRE5	simple:P08174	simple:P48960	ENSG00000196352	ENSG00000123146	True	True	True	curated	False	0.1	Naive.B.Cells.NK.Cells	1.552
NK	NaiveB	aLb2 complex	ICAM2	CPI-SC063BC3DDE	ICAM2_aLb2 complex	simple:P13598	complex:aLb2 complex	ENSG00000108622		False	False	False	curated	True	0.12	Naive.B.Cells.NK.Cells	1.073
NK	NaiveB	CD47	LGALS9	CPI-SS014958F32	LGALS9_CD47	simple:O00182	simple:Q08722	ENSG00000168961	ENSG00000196776	True	False	True	InnateDB-All	False	0.15	Naive.B.Cells.NK.Cells	1.634
NK	NaiveB	KLRF1	CLEC2B	CPI-SS025C8F785	CLEC2B_KLRF1	simple:Q92478	simple:Q9NZS2	ENSG00000110852	ENSG00000150045	False	True	True	curated	False	0.17	Naive.B.Cells.NK.Cells	5.464
NK	NaiveB	CLEC2D	FAM3C	CPI-SS02A0FF87F	FAM3C_CLEC2D	simple:Q92520	simple:Q9UHP7	ENSG00000196937	ENSG00000069493	True	False	True	IMEx,InnateDB-All,IntAct	False	0.21	Naive.B.Cells.NK.Cells	1.228
NK	NaiveB	SELPLG	SELL	CPI-SS087321EB5	SELL_SELPLG	simple:P14151	simple:Q14242	ENSG00000188404	ENSG00000110876	False	False	True	curated	False	0.26	Naive.B.Cells.NK.Cells	2.42
NaiveB	NK	CD74	MIF	CPI-SS0ABC5C1B8	CD74_MIF	simple:P04233	simple:P14174	ENSG00000019582	ENSG00000276701	True	True	False	I2D,InnateDB-All	False	0.4	Naive.B.Cells.NK.Cells	43.838
NaiveB	NaiveB	TNFRSF14	BTLA	CPI-SS08330207B	BTLA_TNFRSF14	simple:Q7Z6A9	simple:Q92956	ENSG00000186265	ENSG00000273936	False	True	True	guidetopharmacology.org	False	0.1	Naive.B.Cells.Naive.B.Cells	0.85
NaiveB	NaiveB	CLEC2D	FAM3C	CPI-SS02A0FF87F	FAM3C_CLEC2D	simple:Q92520	simple:Q9UHP7	ENSG00000196937	ENSG00000069493	True	False	True	IMEx,InnateDB-All,IntAct	False	0.21	Naive.B.Cells.Naive.B.Cells	1.848
NaiveB	NaiveB	CD74	MIF	CPI-SS0ABC5C1B8	CD74_MIF	simple:P04233	simple:P14174	ENSG00000019582	ENSG00000276701	True	True	False	I2D,InnateDB-All	False	0.4	Naive.B.Cells.Naive.B.Cells	43.746
DC	NaiveB	SEMA4D	CD72	CPI-SS06AA638A8	CD72_SEMA4D	simple:P21854	simple:Q92854	ENSG00000137101	ENSG00000187764	False	False	True	curated	False	0.03	Naive.B.Cells.Plasmacytoid.Dentritic.Cells	0.932
DC	NaiveB	SLC1A5	LGALS9	CPI-SS002DF6C31	LGALS9_SLC1A5	simple:O00182	simple:Q15758	ENSG00000168961	ENSG00000105281	True	False	True	I2D,InnateDB-All	False	0.05	Naive.B.Cells.Plasmacytoid.Dentritic.Cells	0.758
DC	NaiveB	ALOX5AP	ALOX5	CPI-SS080611C5B	ALOX5_ALOX5AP	simple:P09917	simple:P20292	ENSG00000275565	ENSG00000132965	False	False	False	guidetopharmacology.org	False	0.06	Naive.B.Cells.Plasmacytoid.Dentritic.Cells	7.279
DC	NaiveB	SIRB1 complex	CD47	CPI-SC0EB8DC52F	CD47_SIRB1 complex	simple:Q08722	complex:SIRB1 complex	ENSG00000196776		False	True	True	curated	False	0.08	Naive.B.Cells.Plasmacytoid.Dentritic.Cells	1.398
DC	NaiveB	TNFRSF14	BTLA	CPI-SS08330207B	BTLA_TNFRSF14	simple:Q7Z6A9	simple:Q92956	ENSG00000186265	ENSG00000273936	False	True	True	guidetopharmacology.org	False	0.1	Naive.B.Cells.Plasmacytoid.Dentritic.Cells	0.853
NaiveB	DC	CD74	APP	CPI-SS09808DEAE	CD74_APP	simple:P04233	simple:P05067	ENSG00000019582	ENSG00000142192	False	True	False	curated	False	0.12	Naive.B.Cells.Plasmacytoid.Dentritic.Cells	45.893
NaiveB	DC	CD74	COPA	CPI-SS0302E8E8F	CD74_COPA	simple:P04233	simple:P53621	ENSG00000019582	ENSG00000122218	True	True	False	IMEx,IntAct	False	0.16	Naive.B.Cells.Plasmacytoid.Dentritic.Cells	42.791
DC	NaiveB	SELPLG	SELL	CPI-SS087321EB5	SELL_SELPLG	simple:P14151	simple:Q14242	ENSG00000188404	ENSG00000110876	False	False	True	curated	False	0.26	Naive.B.Cells.Plasmacytoid.Dentritic.Cells	2.083
NaiveB	DC	CD74	MIF	CPI-SS0ABC5C1B8	CD74_MIF	simple:P04233	simple:P14174	ENSG00000019582	ENSG00000276701	True	True	False	I2D,InnateDB-All	False	0.4	Naive.B.Cells.Plasmacytoid.Dentritic.Cells	43.709
DC	CD4T	LILRA4	BST2	CPI-SS095DCA7F7	LILRA4_BST2	simple:P59901	simple:Q10589	ENSG00000276798	ENSG00000130303	False	True	False	curated	False	0.1	Plasmacytoid.Dentritic.Cells.CD4..T.Cells	5.501
CD4T	DC	SELPLG	SELL	CPI-SS087321EB5	SELL_SELPLG	simple:P14151	simple:Q14242	ENSG00000188404	ENSG00000110876	False	False	True	curated	False	0.26	Plasmacytoid.Dentritic.Cells.CD4..T.Cells	3.057
DC	CD4T	CD74	MIF	CPI-SS0ABC5C1B8	CD74_MIF	simple:P04233	simple:P14174	ENSG00000019582	ENSG00000276701	True	True	False	I2D,InnateDB-All	False	0.4	Plasmacytoid.Dentritic.Cells.CD4..T.Cells	46.601
DC	CD8T	LILRA4	BST2	CPI-SS095DCA7F7	LILRA4_BST2	simple:P59901	simple:Q10589	ENSG00000276798	ENSG00000130303	False	True	False	curated	False	0.1	Plasmacytoid.Dentritic.Cells.CD8..T.Cells	5.8
CD8T	DC	SELPLG	SELL	CPI-SS087321EB5	SELL_SELPLG	simple:P14151	simple:Q14242	ENSG00000188404	ENSG00000110876	False	False	True	curated	False	0.26	Plasmacytoid.Dentritic.Cells.CD8..T.Cells	3.161
DC	CD8T	CD74	MIF	CPI-SS0ABC5C1B8	CD74_MIF	simple:P04233	simple:P14174	ENSG00000019582	ENSG00000276701	True	True	False	I2D,InnateDB-All	False	0.4	Plasmacytoid.Dentritic.Cells.CD8..T.Cells	47.001
EarlyB	DC	SEMA4D	PLXNB2	CPI-SS08FAC0A55	PLXNB2_SEMA4D	simple:O15031	simple:Q92854	ENSG00000196576	ENSG00000187764	False	True	True	curated	False	0.04	Plasmacytoid.Dentritic.Cells.Early.B.Cells	0.631
DC	EarlyB	ADGRG5	FAM3C	CPI-SS0AFC7BACF	ADGRG5_FAM3C	simple:Q8IZF4	simple:Q92520	ENSG00000159618	ENSG00000196937	True	True	False	InnateDB-All	False	0.05	Plasmacytoid.Dentritic.Cells.Early.B.Cells	0.749
DC	EarlyB	LILRA4	BST2	CPI-SS095DCA7F7	LILRA4_BST2	simple:P59901	simple:Q10589	ENSG00000276798	ENSG00000130303	False	True	False	curated	False	0.1	Plasmacytoid.Dentritic.Cells.Early.B.Cells	5.811
EarlyB	DC	CD38	PECAM1	CPI-SS0E0DEA7D5	PECAM1_CD38	simple:P16284	simple:P28907	ENSG00000261371	ENSG00000004468	False	True	True	curated	False	0.11	Plasmacytoid.Dentritic.Cells.Early.B.Cells	1.301
DC	EarlyB	CD74	APP	CPI-SS09808DEAE	CD74_APP	simple:P04233	simple:P05067	ENSG00000019582	ENSG00000142192	False	True	False	curated	False	0.12	Plasmacytoid.Dentritic.Cells.Early.B.Cells	45.752
DC	EarlyB	CD74	COPA	CPI-SS0302E8E8F	CD74_COPA	simple:P04233	simple:P53621	ENSG00000019582	ENSG00000122218	True	True	False	IMEx,IntAct	False	0.16	Plasmacytoid.Dentritic.Cells.Early.B.Cells	45.805
EarlyB	DC	KLRF1	CLEC2B	CPI-SS025C8F785	CLEC2B_KLRF1	simple:Q92478	simple:Q9NZS2	ENSG00000110852	ENSG00000150045	False	True	True	curated	False	0.17	Plasmacytoid.Dentritic.Cells.Early.B.Cells	2.122
DC	EarlyB	LAMP1	FAM3C	CPI-SS055E061C9	LAMP1_FAM3C	simple:P11279	simple:Q92520	ENSG00000185896	ENSG00000196937	True	True	False	InnateDB-All	False	0.2	Plasmacytoid.Dentritic.Cells.Early.B.Cells	1.076
EarlyB	DC	SELPLG	SELL	CPI-SS087321EB5	SELL_SELPLG	simple:P14151	simple:Q14242	ENSG00000188404	ENSG00000110876	False	False	True	curated	False	0.26	Plasmacytoid.Dentritic.Cells.Early.B.Cells	2.983
DC	EarlyB	CD74	MIF	CPI-SS0ABC5C1B8	CD74_MIF	simple:P04233	simple:P14174	ENSG00000019582	ENSG00000276701	True	True	False	I2D,InnateDB-All	False	0.4	Plasmacytoid.Dentritic.Cells.Early.B.Cells	47.708
DC	Ery	LILRA4	BST2	CPI-SS095DCA7F7	LILRA4_BST2	simple:P59901	simple:Q10589	ENSG00000276798	ENSG00000130303	False	True	False	curated	False	0.1	Plasmacytoid.Dentritic.Cells.Erythroid.Cells	5.332
DC	Ery	CD74	MIF	CPI-SS0ABC5C1B8	CD74_MIF	simple:P04233	simple:P14174	ENSG00000019582	ENSG00000276701	True	True	False	I2D,InnateDB-All	False	0.4	Plasmacytoid.Dentritic.Cells.Erythroid.Cells	46.644
DC	Gran	ADGRG5	FAM3C	CPI-SS0AFC7BACF	ADGRG5_FAM3C	simple:Q8IZF4	simple:Q92520	ENSG00000159618	ENSG00000196937	True	True	False	InnateDB-All	False	0.05	Plasmacytoid.Dentritic.Cells.Granulocytes	0.995
DC	Gran	LILRA4	BST2	CPI-SS095DCA7F7	LILRA4_BST2	simple:P59901	simple:Q10589	ENSG00000276798	ENSG00000130303	False	True	False	curated	False	0.1	Plasmacytoid.Dentritic.Cells.Granulocytes	6.122
DC	Gran	LAMP1	FAM3C	CPI-SS055E061C9	LAMP1_FAM3C	simple:P11279	simple:Q92520	ENSG00000185896	ENSG00000196937	True	True	False	InnateDB-All	False	0.2	Plasmacytoid.Dentritic.Cells.Granulocytes	1.322
DC	Gran	CD74	MIF	CPI-SS0ABC5C1B8	CD74_MIF	simple:P04233	simple:P14174	ENSG00000019582	ENSG00000276701	True	True	False	I2D,InnateDB-All	False	0.4	Plasmacytoid.Dentritic.Cells.Granulocytes	46.715
DC	MatureB	ADGRG5	FAM3C	CPI-SS0AFC7BACF	ADGRG5_FAM3C	simple:Q8IZF4	simple:Q92520	ENSG00000159618	ENSG00000196937	True	True	False	InnateDB-All	False	0.05	Plasmacytoid.Dentritic.Cells.Mature.B.Cells	1.119
DC	MatureB	LILRA4	BST2	CPI-SS095DCA7F7	LILRA4_BST2	simple:P59901	simple:Q10589	ENSG00000276798	ENSG00000130303	False	True	False	curated	False	0.1	Plasmacytoid.Dentritic.Cells.Mature.B.Cells	6.382
MatureB	DC	CD38	PECAM1	CPI-SS0E0DEA7D5	PECAM1_CD38	simple:P16284	simple:P28907	ENSG00000261371	ENSG00000004468	False	True	True	curated	False	0.11	Plasmacytoid.Dentritic.Cells.Mature.B.Cells	1.74
DC	MatureB	CD74	APP	CPI-SS09808DEAE	CD74_APP	simple:P04233	simple:P05067	ENSG00000019582	ENSG00000142192	False	True	False	curated	False	0.12	Plasmacytoid.Dentritic.Cells.Mature.B.Cells	46.143
DC	MatureB	CD74	COPA	CPI-SS0302E8E8F	CD74_COPA	simple:P04233	simple:P53621	ENSG00000019582	ENSG00000122218	True	True	False	IMEx,IntAct	False	0.16	Plasmacytoid.Dentritic.Cells.Mature.B.Cells	45.702
DC	MatureB	LAMP1	FAM3C	CPI-SS055E061C9	LAMP1_FAM3C	simple:P11279	simple:Q92520	ENSG00000185896	ENSG00000196937	True	True	False	InnateDB-All	False	0.2	Plasmacytoid.Dentritic.Cells.Mature.B.Cells	1.446
MatureB	DC	SELPLG	SELL	CPI-SS087321EB5	SELL_SELPLG	simple:P14151	simple:Q14242	ENSG00000188404	ENSG00000110876	False	False	True	curated	False	0.26	Plasmacytoid.Dentritic.Cells.Mature.B.Cells	3.013
DC	MatureB	CD74	MIF	CPI-SS0ABC5C1B8	CD74_MIF	simple:P04233	simple:P14174	ENSG00000019582	ENSG00000276701	True	True	False	I2D,InnateDB-All	False	0.4	Plasmacytoid.Dentritic.Cells.Mature.B.Cells	47.347
Mono	DC	SORT1	GRN	CPI-SS07CCAD9BF	GRN_SORT1	simple:P28799	simple:Q99523	ENSG00000030582	ENSG00000134243	True	False	True	IMEx,InnateDB-All,MINT	False	0.02	Plasmacytoid.Dentritic.Cells.Monocytes	3.5
Mono	DC	SEMA4D	PLXNB2	CPI-SS08FAC0A55	PLXNB2_SEMA4D	simple:O15031	simple:Q92854	ENSG00000196576	ENSG00000187764	False	True	True	curated	False	0.04	Plasmacytoid.Dentritic.Cells.Monocytes	0.617
Mono	DC	PILRA	CD99	CPI-SS01560CA22	CD99_PILRA	simple:P14209	simple:Q9UKJ1	ENSG00000002586	ENSG00000085514	True	False	True	curated	False	0.05	Plasmacytoid.Dentritic.Cells.Monocytes	2.582
Mono	DC	LILRB4	LAIR1	CPI-SS067BA9202	LAIR1_LILRB4	simple:Q6GTX8	simple:Q8NHJ6	ENSG00000276163	ENSG00000278279	False	True	True	curated	False	0.08	Plasmacytoid.Dentritic.Cells.Monocytes	1.399
DC	Mono	LILRA4	BST2	CPI-SS095DCA7F7	LILRA4_BST2	simple:P59901	simple:Q10589	ENSG00000276798	ENSG00000130303	False	True	False	curated	False	0.1	Plasmacytoid.Dentritic.Cells.Monocytes	5.769
DC	Mono	CD74	COPA	CPI-SS0302E8E8F	CD74_COPA	simple:P04233	simple:P53621	ENSG00000019582	ENSG00000122218	True	True	False	IMEx,IntAct	False	0.16	Plasmacytoid.Dentritic.Cells.Monocytes	45.849
Mono	DC	SELPLG	SELL	CPI-SS087321EB5	SELL_SELPLG	simple:P14151	simple:Q14242	ENSG00000188404	ENSG00000110876	False	False	True	curated	False	0.26	Plasmacytoid.Dentritic.Cells.Monocytes	3.319
DC	Mono	CD74	MIF	CPI-SS0ABC5C1B8	CD74_MIF	simple:P04233	simple:P14174	ENSG00000019582	ENSG00000276701	True	True	False	I2D,InnateDB-All	False	0.4	Plasmacytoid.Dentritic.Cells.Monocytes	46.393
DC	NK	ADGRG5	FAM3C	CPI-SS0AFC7BACF	ADGRG5_FAM3C	simple:Q8IZF4	simple:Q92520	ENSG00000159618	ENSG00000196937	True	True	False	InnateDB-All	False	0.05	Plasmacytoid.Dentritic.Cells.NK.Cells	0.622
DC	NK	LILRA4	BST2	CPI-SS095DCA7F7	LILRA4_BST2	simple:P59901	simple:Q10589	ENSG00000276798	ENSG00000130303	False	True	False	curated	False	0.1	Plasmacytoid.Dentritic.Cells.NK.Cells	6.524
NK	DC	KLRF1	CLEC2B	CPI-SS025C8F785	CLEC2B_KLRF1	simple:Q92478	simple:Q9NZS2	ENSG00000110852	ENSG00000150045	False	True	True	curated	False	0.17	Plasmacytoid.Dentritic.Cells.NK.Cells	5.905
DC	NK	LAMP1	FAM3C	CPI-SS055E061C9	LAMP1_FAM3C	simple:P11279	simple:Q92520	ENSG00000185896	ENSG00000196937	True	True	False	InnateDB-All	False	0.2	Plasmacytoid.Dentritic.Cells.NK.Cells	0.949
NK	DC	SELPLG	SELL	CPI-SS087321EB5	SELL_SELPLG	simple:P14151	simple:Q14242	ENSG00000188404	ENSG00000110876	False	False	True	curated	False	0.26	Plasmacytoid.Dentritic.Cells.NK.Cells	3.467
DC	NK	CD74	MIF	CPI-SS0ABC5C1B8	CD74_MIF	simple:P04233	simple:P14174	ENSG00000019582	ENSG00000276701	True	True	False	I2D,InnateDB-All	False	0.4	Plasmacytoid.Dentritic.Cells.NK.Cells	46.754
DC	NaiveB	ADGRG5	FAM3C	CPI-SS0AFC7BACF	ADGRG5_FAM3C	simple:Q8IZF4	simple:Q92520	ENSG00000159618	ENSG00000196937	True	True	False	InnateDB-All	False	0.05	Plasmacytoid.Dentritic.Cells.Naive.B.Cells	0.84
DC	NaiveB	LILRA4	BST2	CPI-SS095DCA7F7	LILRA4_BST2	simple:P59901	simple:Q10589	ENSG00000276798	ENSG00000130303	False	True	False	curated	False	0.1	Plasmacytoid.Dentritic.Cells.Naive.B.Cells	5.459
DC	NaiveB	LAMP1	FAM3C	CPI-SS055E061C9	LAMP1_FAM3C	simple:P11279	simple:Q92520	ENSG00000185896	ENSG00000196937	True	True	False	InnateDB-All	False	0.2	Plasmacytoid.Dentritic.Cells.Naive.B.Cells	1.167
DC	NaiveB	CD74	MIF	CPI-SS0ABC5C1B8	CD74_MIF	simple:P04233	simple:P14174	ENSG00000019582	ENSG00000276701	True	True	False	I2D,InnateDB-All	False	0.4	Plasmacytoid.Dentritic.Cells.Naive.B.Cells	46.663
DC	DC	NRP1	VEGFB	CPI-SS033E6DE7E	NRP1_VEGFB	simple:O14786	simple:P49765	ENSG00000099250	ENSG00000173511	True	True	False	curated	False	0.01	Plasmacytoid.Dentritic.Cells.Plasmacytoid.Dentritic.Cells	1.029
DC	DC	LILRB4	LAIR1	CPI-SS067BA9202	LAIR1_LILRB4	simple:Q6GTX8	simple:Q8NHJ6	ENSG00000276163	ENSG00000278279	False	True	True	curated	False	0.08	Plasmacytoid.Dentritic.Cells.Plasmacytoid.Dentritic.Cells	2.622
DC	DC	SIRB1 complex	CD47	CPI-SC0EB8DC52F	CD47_SIRB1 complex	simple:Q08722	complex:SIRB1 complex	ENSG00000196776		False	True	True	curated	False	0.08	Plasmacytoid.Dentritic.Cells.Plasmacytoid.Dentritic.Cells	1.313
DC	DC	LILRA4	BST2	CPI-SS095DCA7F7	LILRA4_BST2	simple:P59901	simple:Q10589	ENSG00000276798	ENSG00000130303	False	True	False	curated	False	0.1	Plasmacytoid.Dentritic.Cells.Plasmacytoid.Dentritic.Cells	6.202
DC	DC	CD74	APP	CPI-SS09808DEAE	CD74_APP	simple:P04233	simple:P05067	ENSG00000019582	ENSG00000142192	False	True	False	curated	False	0.12	Plasmacytoid.Dentritic.Cells.Plasmacytoid.Dentritic.Cells	48.809
DC	DC	CD74	COPA	CPI-SS0302E8E8F	CD74_COPA	simple:P04233	simple:P53621	ENSG00000019582	ENSG00000122218	True	True	False	IMEx,IntAct	False	0.16	Plasmacytoid.Dentritic.Cells.Plasmacytoid.Dentritic.Cells	45.707
DC	DC	SELPLG	SELL	CPI-SS087321EB5	SELL_SELPLG	simple:P14151	simple:Q14242	ENSG00000188404	ENSG00000110876	False	False	True	curated	False	0.26	Plasmacytoid.Dentritic.Cells.Plasmacytoid.Dentritic.Cells	3.13
DC	DC	CD74	MIF	CPI-SS0ABC5C1B8	CD74_MIF	simple:P04233	simple:P14174	ENSG00000019582	ENSG00000276701	True	True	False	I2D,InnateDB-All	False	0.4	Plasmacytoid.Dentritic.Cells.Plasmacytoid.Dentritic.Cells	46.626

## Sheet: Table S5
Supplementary Table 5. The list of drugs response-related CCE genes.
Gene.symbol	CTR.DB.ID	Cancer_type_level1	Therapeutic.regimen	Sample.size	LogFC	LogFC.P.value	LogFC.Adjusted.P.value	AUC	AUC.P.value	AUC.Adjusted.P.value
ALOX5AP	CTR_Microarray_21	Bone marrow cancer	VTD (Bortezomib+Thalidomide)	118	0.72	0.31	1	0.67	0.024	0.35
CD40LG	CTR_Microarray_21	Bone marrow cancer	VTD (Bortezomib+Thalidomide)	118	-0.2	0.02	0.93	0.78	0.0036	0.11
CD74	CTR_Microarray_21	Bone marrow cancer	VTD (Bortezomib+Thalidomide)	118	0.84	0.01	0.82	0.75	0.041	0.45
FCER2	CTR_Microarray_21	Bone marrow cancer	VTD (Bortezomib+Thalidomide)	118	1	0.0071	0.8	0.81	2e-05	0.0023
MDK	CTR_Microarray_21	Bone marrow cancer	VTD (Bortezomib+Thalidomide)	118	0.86	0.024	0.93	0.71	0.043	0.46
PLXNB2	CTR_Microarray_21	Bone marrow cancer	VTD (Bortezomib+Thalidomide)	118	0.96	0.025	0.93	0.78	3.3e-06	0.00056
SELPLG	CTR_Microarray_21	Bone marrow cancer	VTD (Bortezomib+Thalidomide)	118	-1	0.021	0.93	0.77	6.6e-09	2.7e-06
SORT1	CTR_Microarray_21	Bone marrow cancer	VTD (Bortezomib+Thalidomide)	118	2.4	1e-05	0.029	0.9	6.1e-15	1.1e-11
TGFB1	CTR_Microarray_21	Bone marrow cancer	VTD (Bortezomib+Thalidomide)	118	-0.46	0.18	1	0.65	0.02	0.32
CADM1	CTR_Microarray_16	Melanoma	Melphalan	52	0.73	0.046	0.43	0.68	0.017	0.27
CD44	CTR_Microarray_16	Melanoma	Melphalan	52	0.27	0.11	0.56	0.66	0.042	0.39
CD47	CTR_Microarray_16	Melanoma	Melphalan	52	0.5	0.011	0.28	0.67	0.024	0.31
CD47	CTR_Microarray_9	Melanoma	Melphalan	15	-0.47	0.025	0.77	0.82	0.0048	0.13
CD58	CTR_Microarray_9	Melanoma	Melphalan	15	0.64	0.04	0.8	0.8	0.012	0.23
CLEC2B	CTR_Microarray_16	Melanoma	Melphalan	52	0.71	0.019	0.33	0.69	0.012	0.23
COPA	CTR_Microarray_9	Melanoma	Melphalan	15	-0.32	0.041	0.8	0.77	0.037	0.42
HBEGF	CTR_Microarray_16	Melanoma	Melphalan	52	0.39	0.062	0.48	0.66	0.038	0.37
ICOSLG	CTR_Microarray_9	Melanoma	Melphalan	15	0.48	0.04	0.8	0.89	3.1e-05	0.0029
IL1B	CTR_Microarray_9	Melanoma	Melphalan	15	-0.32	0.17	0.85	0.77	0.046	0.47
KIR2DL3	CTR_Microarray_9	Melanoma	Melphalan	15	-0.13	0.15	0.85	0.79	0.027	0.36
LILRA4	CTR_Microarray_16	Melanoma	Melphalan	52	-0.17	0.041	0.42	0.67	0.042	0.38
NCR3	CTR_Microarray_16	Melanoma	Melphalan	52	-0.17	0.0017	0.14	0.73	0.001	0.059
SLC1A5	CTR_Microarray_9	Melanoma	Melphalan	15	0.52	0.004	0.77	0.88	0.00069	0.036
SORL1	CTR_Microarray_16	Melanoma	Melphalan	52	0.74	0.034	0.39	0.67	0.023	0.31
SORT1	CTR_Microarray_16	Melanoma	Melphalan	52	-0.43	0.051	0.45	0.67	0.038	0.37
TFRC	CTR_Microarray_9	Melanoma	Melphalan	15	1.2	0.0021	0.76	0.96	1.5e-27	1.4e-24
TNFRSF14	CTR_Microarray_16	Melanoma	Melphalan	52	-0.83	0.00048	0.087	0.76	0.00014	0.018
